# Supplementary material for: Molecular and electrophysiological evaluation of human cardiomyocyte subtypes to facilitate generation of composite cardiac models
Source: J Tissue Eng. 2022 Oct 18;13:20417314221127908. doi: 10.1177/20417314221127908 (PMC9583221; doi:10.1177/20417314221127908)
Supplement: sj-xlsx-2-tej-10.1177_20417314221127908 – Supplemental material for Molecular and electrophysiological evaluation of human cardiomyocyte subtypes to facilitate generation of composite cardiac models [file sj-xlsx-2-tej-10.1177_20417314221127908.xlsx]

## Sheet: cluster0
	p_val	avg_log2FC	pct.1	pct.2	p_val_adj
MYL3	6.1277e-86	1.83609	0.935	0.441	1.18804e-81
NAV1	2.19978e-79	1.56972	0.819	0.297	4.26493e-75
TNNC1	2.85818e-74	1.21442	1	0.837	5.54143e-70
NKX2-5	1.04741e-67	1.00644	0.96	0.476	2.03072e-63
LDB3	5.2991e-67	1.17544	1	0.753	1.02739e-62
VCAM1	4.90226e-60	0.869476	0.645	0.166	9.50449e-56
MB	1.15763e-59	1.42355	0.96	0.603	2.24442e-55
FHL2	3.80561e-57	1.22236	0.924	0.589	7.37832e-53
LRRC10	2.20441e-56	0.926781	0.924	0.483	4.2739e-52
HSPB7	4.50513e-56	0.975735	0.996	0.932	8.73454e-52
NPPA	1.94957e-54	2.90217	0.757	0.381	3.77983e-50
ACTN2	5.12322e-54	0.965193	1	0.853	9.9329e-50
NREP	6.06762e-54	0.875881	1	0.981	1.17639e-49
FBN2	2.58776e-52	1.07782	0.949	0.757	5.01716e-48
BVES	1.31858e-50	0.917324	0.841	0.47	2.55647e-46
SORBS2	8.06159e-50	0.918228	0.989	0.856	1.56298e-45
AHNAK2	1.09405e-46	0.674427	0.518	0.129	2.12115e-42
TNNI1	4.47705e-46	0.589191	1	0.991	8.68011e-42
CSRP3	4.76163e-46	1.33494	0.946	0.682	9.23184e-42
XIRP1	1.34317e-45	1.04096	0.877	0.543	2.60414e-41
POPDC3	1.42746e-45	0.75168	0.841	0.443	2.76756e-41
CLDN6	1.51596e-44	0.580888	0.775	0.37	2.93915e-40
ALPK2	1.33303e-43	0.799556	0.953	0.691	2.58448e-39
MYBPC3	9.41406e-43	0.854159	0.986	0.728	1.8252e-38
ADM	1.97929e-42	0.790711	0.609	0.217	3.83745e-38
CYFIP2	2.38188e-40	0.745345	0.826	0.439	4.61799e-36
RCAN2	4.61987e-39	0.705833	0.862	0.496	8.957e-35
TGM2	1.24534e-37	0.669768	0.772	0.405	2.41446e-33
CKM	1.49501e-37	0.857208	0.967	0.722	2.89853e-33
NEBL	1.82355e-37	0.780817	0.996	0.876	3.53549e-33
MYOZ2	3.05078e-37	0.799239	0.946	0.647	5.91486e-33
PGM5	5.7389e-36	0.577224	0.663	0.303	1.11266e-31
TNFRSF19	6.41284e-36	0.754851	0.725	0.376	1.24332e-31
HSPB1	1.18267e-34	0.631437	1	1	2.29295e-30
MYH7	1.29507e-32	1.74069	0.678	0.362	2.51089e-28
ACTC1	4.09983e-32	0.697722	1	1	7.94874e-28
CACNA1C	8.93162e-32	0.546516	0.746	0.405	1.73166e-27
LMOD2	1.26939e-31	1.07014	0.471	0.158	2.46108e-27
CPNE5	1.32181e-31	0.587209	0.71	0.33	2.56272e-27
AKAP6	2.30807e-31	0.477159	0.562	0.225	4.47488e-27
COL2A1	5.81704e-31	0.843776	0.975	0.856	1.12781e-26
SPON1	8.5576e-31	0.587614	0.551	0.206	1.65915e-26
QKI	2.17222e-30	0.532355	1	0.951	4.2115e-26
RHOQ	2.64035e-30	0.568563	0.953	0.783	5.11911e-26
TRIM55	3.64779e-30	0.587723	0.884	0.584	7.07233e-26
USP28	5.93841e-30	0.55779	0.851	0.595	1.15134e-25
RBM38	1.17089e-29	0.643686	0.913	0.691	2.27012e-25
DPYSL3	2.04785e-29	0.760032	0.928	0.754	3.97037e-25
FHOD3	4.61299e-29	0.543642	0.873	0.612	8.94366e-25
MYL4	1.27417e-28	0.669641	0.996	0.85	2.47036e-24
MYL7	1.28961e-28	0.726232	1	0.994	2.50029e-24
TMEM56	1.74524e-28	0.478222	0.652	0.328	3.38367e-24
SIPA1L2	2.18021e-28	0.568442	0.957	0.801	4.22699e-24
SMYD1	8.26998e-28	0.539944	0.946	0.77	1.60338e-23
DUSP5	3.45331e-27	0.494394	0.598	0.279	6.69528e-23
PLCXD3	3.66718e-27	0.45547	0.554	0.234	7.10993e-23
BMP2	8.99107e-27	1.49845	0.804	0.632	1.74319e-22
FAM189A2	1.17098e-26	0.720092	0.855	0.591	2.27029e-22
PDE4DIP	1.40314e-26	0.583957	0.891	0.66	2.7204e-22
HSPB2	2.21882e-26	0.611764	0.62	0.319	4.30185e-22
MYOCD	6.90967e-26	0.527613	0.859	0.59	1.33965e-21
CTNNA3	1.14944e-25	0.475768	0.58	0.262	2.22854e-21
S1PR1	1.5904e-25	0.441913	0.54	0.243	3.08347e-21
CFC1	2.27523e-25	0.411896	0.384	0.117	4.41122e-21
LINC00881	9.09875e-25	0.47084	0.391	0.134	1.76407e-20
ADAMTS19	1.07735e-24	0.552285	0.685	0.376	2.08876e-20
HAMP	2.15944e-24	0.737723	0.514	0.221	4.18672e-20
CLIC5	7.39041e-24	0.438781	0.634	0.328	1.43285e-19
SYNPO2L	1.05139e-23	0.85052	0.822	0.611	2.03843e-19
FAM78A	1.84545e-23	0.484065	0.732	0.439	3.57797e-19
IRX4	2.39894e-23	0.310146	0.152	0.013	4.65106e-19
XPO4	5.36432e-23	0.602135	0.873	0.627	1.04003e-18
CAV1	8.51061e-23	0.664456	0.551	0.264	1.65004e-18
CRIP2	8.82143e-23	0.443272	0.993	0.923	1.7103e-18
LRRC49	8.9961e-23	0.335848	0.391	0.138	1.74416e-18
TMOD1	1.64972e-22	0.461651	0.888	0.62	3.19848e-18
ISOC1	2.85027e-22	0.544439	0.707	0.443	5.52609e-18
MT-ND1	4.61557e-22	0.29259	1	1	8.94866e-18
EIF1B	5.43726e-22	0.562586	0.935	0.845	1.05418e-17
PPP1R14C	1.26825e-21	0.448564	0.696	0.42	2.45889e-17
WEE1	1.6854e-21	0.521493	0.92	0.756	3.26766e-17
WNT2	1.68597e-21	0.311729	0.315	0.09	3.26875e-17
PPP2R2B	2.07589e-21	0.289488	0.25	0.059	4.02474e-17
ENO3	2.85257e-21	0.487902	0.931	0.714	5.53056e-17
MLIP	2.9705e-21	0.397835	0.826	0.549	5.75921e-17
ZFP36L1	3.28519e-21	0.532266	0.993	0.982	6.36932e-17
SLC27A6	5.039e-21	0.251184	0.279	0.073	9.76962e-17
FLNC	6.52635e-21	0.526813	0.906	0.78	1.26533e-16
ERBB4	1.40474e-20	0.486049	0.815	0.584	2.72351e-16
ATP11A	2.73877e-20	0.380169	0.623	0.353	5.30993e-16
MT-RNR1	3.09996e-20	0.432832	1	1	6.0102e-16
CRIP1	4.5227e-20	0.402444	0.764	0.51	8.76861e-16
KDR	6.68353e-20	0.447858	0.373	0.137	1.2958e-15
PARM1	8.45206e-20	0.33747	0.428	0.179	1.63868e-15
BZW2	8.46513e-20	0.449361	0.938	0.84	1.64122e-15
PRSS35	1.13068e-19	0.47277	0.736	0.484	2.19217e-15
NPPB	1.47692e-19	0.720705	0.178	0.03	2.86345e-15
EMILIN2	1.93523e-19	0.429899	0.652	0.383	3.75203e-15
ANKRD1	3.54454e-19	0.956388	0.424	0.187	6.87215e-15
RBM24	3.66277e-19	0.434644	0.946	0.773	7.10138e-15
TNNT2	5.62978e-19	0.486873	1	0.991	1.0915e-14
MDH2	5.88512e-19	0.395008	0.946	0.875	1.14101e-14
ACSL1	2.58785e-18	0.318979	0.428	0.189	5.01733e-14
ADPRHL1	3.00016e-18	0.4329	0.917	0.675	5.81671e-14
TRIM63	5.36518e-18	0.294297	0.475	0.222	1.0402e-13
CITED2	8.00696e-18	0.312533	0.659	0.369	1.55239e-13
LAMA2	9.05846e-18	0.434205	0.891	0.673	1.75625e-13
MAN1C1	9.98373e-18	0.339207	0.601	0.322	1.93564e-13
TSPAN9	3.30361e-17	0.353273	0.71	0.479	6.40504e-13
PPP1R3C	3.52762e-17	0.45575	0.804	0.603	6.83936e-13
ERBB2	3.9433e-17	0.333209	0.692	0.44	7.64528e-13
COL18A1	4.18177e-17	0.488576	0.982	0.923	8.10762e-13
ATP13A3	4.79068e-17	0.422444	0.931	0.813	9.28818e-13
PDK1	4.82078e-17	0.394995	0.96	0.806	9.34652e-13
CRYAB	5.71058e-17	0.477224	0.957	0.883	1.10717e-12
MYH7B	6.61524e-17	0.370503	0.667	0.385	1.28256e-12
AGL	8.72315e-17	0.418874	0.822	0.651	1.69124e-12
PALM2	1.24163e-16	0.443275	0.685	0.46	2.40727e-12
TNFRSF12A	1.51421e-16	0.504599	0.54	0.307	2.93575e-12
LGALS3	1.75018e-16	0.37694	0.446	0.215	3.39325e-12
GNG11	3.12586e-16	0.379065	0.569	0.314	6.06041e-12
MSX2	4.26005e-16	0.355131	0.511	0.251	8.25939e-12
MT-ND3	5.20352e-16	0.258732	1	1	1.00886e-11
MTUS2	5.93715e-16	0.415429	0.772	0.564	1.15109e-11
PKP2	8.92841e-16	0.428983	0.928	0.798	1.73104e-11
MYH6	1.27859e-15	0.597826	0.971	0.859	2.47893e-11
CCNB1IP1	1.40801e-15	0.386436	0.938	0.815	2.72984e-11
MT-RNR2	1.92758e-15	0.378837	1	1	3.7372e-11
TTN	6.10802e-15	0.44852	1	0.995	1.18422e-10
MT-ND2	1.40394e-14	0.272547	1	1	2.72196e-10
PTPN21	1.50813e-14	0.399434	0.688	0.479	2.92395e-10
PFKP	1.60681e-14	0.3604	0.96	0.862	3.11528e-10
TNK2	1.66196e-14	0.311006	0.62	0.396	3.2222e-10
ANGPT1	1.7254e-14	0.46169	0.612	0.359	3.34521e-10
SNAP91	1.82279e-14	0.274095	0.388	0.179	3.53402e-10
LDHA	2.64966e-14	0.393558	0.986	0.959	5.13716e-10
NEXN	2.78503e-14	0.394917	0.949	0.856	5.39961e-10
ANXA6	2.80761e-14	0.324817	0.986	0.892	5.4434e-10
SEMA6D	3.85013e-14	0.440953	0.699	0.501	7.46463e-10
FAM84B	3.92572e-14	0.278645	0.699	0.454	7.61119e-10
EEF1B2	4.72935e-14	0.27688	0.986	0.948	9.16927e-10
KIF26B	5.27692e-14	0.307754	0.739	0.52	1.02309e-09
CAMK2B	5.45828e-14	0.279842	0.467	0.238	1.05825e-09
LOC100506548	5.72061e-14	0.378802	0.88	0.734	1.10911e-09
GAS5	7.29258e-14	0.357099	0.888	0.765	1.41389e-09
LAMA4	7.34073e-14	0.292276	0.279	0.104	1.42322e-09
LGR4	8.45928e-14	0.404868	0.783	0.588	1.64009e-09
MTRNR2L1	1.05299e-13	0.376338	0.946	0.861	2.04154e-09
CCDC34	1.13263e-13	0.380465	0.496	0.279	2.19594e-09
MYOM1	1.23922e-13	0.352413	0.982	0.822	2.4026e-09
MYO18B	2.78674e-13	0.343854	0.728	0.551	5.40293e-09
RAPGEF2	3.36995e-13	0.380966	0.67	0.487	6.53366e-09
FREM2	3.8671e-13	0.406943	0.699	0.481	7.49754e-09
NGFR	3.90737e-13	0.342562	0.308	0.127	7.57561e-09
ANKH	5.6339e-13	0.281195	0.467	0.254	1.0923e-08
TSC22D1	5.66041e-13	0.383458	0.975	0.922	1.09744e-08
ARHGAP26	6.51629e-13	0.308614	0.62	0.404	1.26338e-08
RNF115	8.31148e-13	0.334113	0.645	0.443	1.61143e-08
LOC100498859	9.4779e-13	0.345698	0.228	0.082	1.83757e-08
FABP3	1.08516e-12	0.340201	0.837	0.654	2.10392e-08
DOK4	1.10005e-12	0.517008	0.949	0.857	2.13277e-08
FAM162A	1.6716e-12	0.361016	0.913	0.796	3.2409e-08
SAMD4A	2.56062e-12	0.348298	0.714	0.519	4.96453e-08
RABGAP1L	2.69379e-12	0.363243	0.826	0.635	5.22271e-08
CORIN	2.91477e-12	0.371759	0.732	0.501	5.65116e-08
IRX3	4.09977e-12	0.299848	0.402	0.195	7.94864e-08
KDM6A	5.8513e-12	0.366027	0.703	0.526	1.13445e-07
MYLK3	6.97389e-12	0.375487	0.736	0.542	1.3521e-07
ATF3	7.18513e-12	0.433457	0.279	0.117	1.39305e-07
GYG1	8.41126e-12	0.421807	0.833	0.763	1.63078e-07
ENO1	8.43464e-12	0.318515	0.996	0.985	1.63531e-07
WNK2	9.83508e-12	0.270806	0.736	0.511	1.90683e-07
WNK1	9.98415e-12	0.390864	0.902	0.847	1.93573e-07
PRKAG2	1.10581e-11	0.307449	0.801	0.594	2.14394e-07
TCEA3	1.11971e-11	0.284831	0.841	0.622	2.1709e-07
KLHL21	1.18065e-11	0.321116	0.659	0.461	2.28905e-07
TIMP3	1.9142e-11	0.289557	0.902	0.678	3.71125e-07
FXYD1	3.94891e-11	0.278695	0.721	0.541	7.65615e-07
LEFTY2	4.53245e-11	0.530257	0.322	0.15	8.78752e-07
AKR1B1	5.04021e-11	0.363671	0.754	0.599	9.77197e-07
PLN	5.81584e-11	0.445989	0.986	0.864	1.12758e-06
MTUS1	5.98606e-11	0.348104	0.786	0.585	1.16058e-06
OBSCN	7.15435e-11	0.279601	0.67	0.473	1.38709e-06
DKK3	8.48592e-11	0.359333	0.862	0.74	1.64525e-06
ALPK3	1.0089e-10	0.314896	0.83	0.698	1.95605e-06
CITED4	1.16884e-10	0.299649	0.746	0.535	2.26614e-06
SLC25A4	1.61628e-10	0.283222	0.989	0.913	3.13364e-06
ABRA	1.75244e-10	0.392138	0.257	0.109	3.39763e-06
RPLP0	1.75866e-10	0.284272	0.982	0.976	3.40969e-06
NAMPT	2.02388e-10	0.261239	0.659	0.478	3.92389e-06
ZAK	2.27568e-10	0.288445	0.964	0.883	4.4121e-06
NDUFS6	3.12741e-10	0.292422	0.884	0.821	6.06343e-06
NFYB	3.53241e-10	0.268091	0.754	0.556	6.84864e-06
EEF1A2	3.55347e-10	0.305915	0.902	0.764	6.88948e-06
MTSS1	4.16596e-10	0.285097	0.641	0.458	8.07697e-06
TRDN	6.07123e-10	0.323151	0.971	0.78	1.17709e-05
C12orf75	6.24927e-10	0.27919	0.565	0.38	1.21161e-05
GFPT2	7.77895e-10	0.270093	0.406	0.222	1.50818e-05
KCNH2	8.79838e-10	0.285784	0.732	0.56	1.70583e-05
FAM134B	1.09726e-09	0.27694	0.464	0.289	2.12736e-05
ASB2	1.16684e-09	0.284831	0.536	0.342	2.26227e-05
EDNRA	1.80027e-09	0.263826	0.844	0.673	3.49036e-05
FXYD6	1.93036e-09	0.319837	0.902	0.791	3.74258e-05
LMO4	3.8616e-09	0.255092	0.942	0.866	7.48688e-05
FAR2P2	5.85413e-09	0.275207	0.409	0.243	0.0001135
SORD	7.54575e-09	0.391443	0.594	0.463	0.000146297
C4orf3	8.95557e-09	0.254239	0.949	0.871	0.000173631
CNN1	9.88675e-09	0.261425	0.743	0.579	0.000191684
MTCH1	1.05663e-08	0.257827	0.906	0.812	0.000204859
BAMBI	1.15893e-08	0.327217	0.957	0.895	0.000224694
AFF1	1.22522e-08	0.274576	0.764	0.625	0.000237545
HOPX	1.23302e-08	0.253224	0.21	0.089	0.000239058
SLC8A1	1.63198e-08	0.288908	0.986	0.889	0.000316408
STARD4	2.1893e-08	0.328794	0.554	0.399	0.000424462
ID2	2.52376e-08	0.380528	0.935	0.836	0.000489307
DLC1	3.16753e-08	0.317793	0.667	0.499	0.00061412
HADHB	5.0672e-08	0.282116	0.928	0.871	0.000982428
TMEM71	5.46536e-08	0.254573	0.228	0.107	0.00105962
LRRFIP1	5.59483e-08	0.258208	0.884	0.785	0.00108472
EMP2	8.81834e-08	0.274115	0.826	0.691	0.0017097
SVIL	1.00894e-07	0.26298	0.917	0.837	0.00195613
SNHG16	1.17998e-07	0.251963	0.982	0.947	0.00228774
ATP1A1	1.20631e-07	0.357742	0.935	0.885	0.00233879
RNF207	1.32246e-07	0.270614	0.641	0.479	0.00256399
C20orf166-AS1	1.56819e-07	0.266377	0.728	0.581	0.00304041
DCP1A	1.73155e-07	0.251505	0.674	0.541	0.00335712
RBM20	2.07836e-07	0.312798	0.645	0.521	0.00402953
UTRN	3.07722e-07	0.27548	0.764	0.659	0.00596611
DMD	3.35026e-07	0.294362	0.841	0.699	0.00649548
XPR1	4.38727e-07	0.250026	0.772	0.619	0.00850605
TCAP	4.57422e-07	0.287651	0.478	0.324	0.0088685
SLC20A2	5.09834e-07	0.272725	0.732	0.594	0.00988467
TAB2	6.5885e-07	0.258227	0.862	0.797	0.0127738
FGF18	7.41485e-07	0.275041	0.301	0.169	0.0143759
ACTA1	1.35731e-06	0.861945	0.275	0.157	0.0263156
PDLIM1	3.98803e-06	0.253776	0.819	0.732	0.07732
SH3BGR	5.45978e-05	0.312156	0.236	0.142	1
SH3KBP1	0.000121642	0.264693	0.678	0.594	1
LBH	0.000134155	0.272239	0.797	0.698	1
HACD1	0.000150836	0.258542	0.565	0.477	1
DHRS9	0.0575753	0.375349	0.264	0.318	1
RSPO3	0.0624789	0.303185	0.388	0.353	1
GNB2L1	0.138719	0.278279	0.322	0.298	1

## Sheet: cluster1
	p_val	avg_log2FC	pct.1	pct.2	p_val_adj
MYH11	4.41373e-106	2.92282	0.966	0.484	8.55733e-102
PAM	3.28915e-86	1.94012	0.991	0.894	6.377e-82
VSNL1	4.97761e-81	1.65694	0.875	0.383	9.65058e-77
ASAH1	5.20008e-78	1.31073	0.978	0.777	1.00819e-73
WLS	5.66795e-74	1.40628	0.987	0.879	1.0989e-69
POPDC2	1.32026e-73	1.50248	0.987	0.742	2.55972e-69
BMP4	9.72067e-72	2.23502	0.953	0.676	1.88464e-67
ATP2A2	4.41406e-69	1.15487	1	0.98	8.55798e-65
SHOX2	1.00256e-68	1.50798	0.935	0.479	1.94377e-64
GSTO1	1.91771e-65	1.13657	0.966	0.842	3.71806e-61
CXCL12	7.88984e-62	1.54046	0.858	0.384	1.52968e-57
ISL1	1.50701e-60	1.39584	0.935	0.557	2.9218e-56
SLIT2	1.38964e-59	1.40887	0.957	0.684	2.69424e-55
PLCB1	1.77002e-54	1.13694	0.862	0.5	3.43172e-50
MPP6	1.61074e-52	1.02829	0.819	0.413	3.12291e-48
BTG1	3.11484e-48	1.05795	0.953	0.852	6.03906e-44
WNT5A	7.39933e-45	1.14485	0.871	0.529	1.43458e-40
LRRTM1	2.80094e-40	0.553733	0.487	0.119	5.43046e-36
DKK1	1.11201e-39	1.40937	0.733	0.346	2.15597e-35
LOC642366	3.49468e-39	0.679679	0.629	0.226	6.77549e-35
NTRK2	8.67671e-39	0.50206	0.418	0.087	1.68224e-34
THSD7A	1.97973e-36	0.800473	0.802	0.453	3.83831e-32
NTM	4.65534e-36	0.392431	0.375	0.076	9.02577e-32
GPR37	2.16103e-35	0.847422	0.866	0.564	4.1898e-31
WIPF3	3.74779e-35	0.746626	0.716	0.379	7.26621e-31
RPS6KA2	4.33792e-35	0.829983	0.832	0.561	8.41035e-31
RASL10B	9.47535e-35	0.655105	0.819	0.475	1.83708e-30
LSAMP	1.03931e-34	0.783871	0.832	0.491	2.01502e-30
NELL1	3.69962e-34	0.606107	0.517	0.161	7.17283e-30
ADD1	2.78667e-33	0.757743	0.94	0.9	5.4028e-29
CAPN3	4.03343e-33	1.146	0.819	0.535	7.82001e-29
LRRTM3	8.4292e-33	0.686839	0.526	0.18	1.63425e-28
CLGN	1.13903e-32	0.703975	0.707	0.359	2.20836e-28
COL4A6	1.22488e-32	0.756956	0.927	0.784	2.3748e-28
BMP5	1.35139e-32	0.702702	0.922	0.732	2.62007e-28
CDH2	9.76154e-31	0.642604	0.978	0.909	1.89257e-26
SCP2	2.80246e-30	0.683437	0.888	0.758	5.43341e-26
TRPM3	3.22019e-30	0.270124	0.25	0.034	6.2433e-26
PRDX1	9.57003e-30	0.673332	1	0.96	1.85544e-25
MYL7	9.61426e-30	0.834829	1	0.994	1.86401e-25
PRDM6	1.37647e-29	0.632151	0.591	0.247	2.66869e-25
TBX3	3.22672e-29	1.05581	0.655	0.34	6.25596e-25
PPP1R1A	3.7959e-29	0.765024	0.931	0.765	7.35948e-25
LAPTM4B	4.69985e-29	0.545291	0.991	0.989	9.11207e-25
TBX5	8.3961e-29	0.692664	0.953	0.815	1.62784e-24
NPTN	1.63019e-28	0.606007	0.935	0.903	3.16062e-24
RASSF5	1.6488e-28	0.624642	0.866	0.577	3.19669e-24
COLQ	1.92058e-28	0.573783	0.651	0.341	3.72361e-24
TNNT2	4.0624e-28	0.594188	1	0.991	7.87618e-24
NBEA	7.25035e-28	0.735421	0.828	0.611	1.4057e-23
TMEM87A	1.84211e-27	0.685378	0.892	0.732	3.57148e-23
TMX4	4.51432e-27	0.722829	0.879	0.708	8.75236e-23
CMYA5	8.01463e-27	0.737966	0.957	0.848	1.55388e-22
PLCL1	1.06236e-26	0.397322	0.448	0.146	2.05971e-22
HTRA1	1.1259e-26	0.851907	0.897	0.755	2.1829e-22
LIMCH1	1.8225e-26	0.64631	0.789	0.46	3.53347e-22
GULP1	4.41227e-26	0.556847	0.716	0.419	8.5545e-22
CNNM1	8.15138e-26	0.436874	0.401	0.125	1.58039e-21
TSPAN2	1.35854e-25	0.709405	0.815	0.621	2.63395e-21
FITM1	2.83393e-25	0.604054	0.914	0.668	5.49443e-21
TECRL	3.04403e-25	0.655592	1	0.951	5.90176e-21
HMGB1	3.24622e-25	0.518158	0.991	0.973	6.29378e-21
UBR3	7.08799e-25	0.59642	0.871	0.766	1.37422e-20
GRIK1	1.07668e-24	0.428599	0.444	0.152	2.08746e-20
COL9A1	2.51534e-24	0.388046	0.435	0.149	4.87675e-20
MYH6	5.98688e-24	0.744926	1	0.857	1.16074e-19
GARNL3	9.29268e-24	0.581961	0.625	0.345	1.80167e-19
CADPS2	2.50031e-23	0.529314	0.871	0.612	4.8476e-19
DOK6	8.20561e-23	0.507605	0.552	0.247	1.5909e-18
ATP1B2	2.2025e-22	0.51847	0.97	0.922	4.27021e-18
APCDD1L	3.87825e-22	0.321511	0.263	0.056	7.51915e-18
TMBIM6	5.34217e-22	0.497999	0.987	0.976	1.03574e-17
PDLIM5	8.17519e-22	0.494717	1	0.985	1.58501e-17
KIAA1324L	1.35916e-21	0.565698	0.823	0.613	2.63514e-17
MLLT11	1.9913e-21	0.556893	0.922	0.8	3.86073e-17
HSPB3	2.49989e-21	0.599209	0.815	0.569	4.84678e-17
SHD	2.55804e-21	0.66148	0.871	0.65	4.95952e-17
B3GALT2	2.6503e-21	0.375108	0.384	0.13	5.13839e-17
MGAT5	3.196e-21	0.71459	0.754	0.532	6.1964e-17
KCNIP4	4.73385e-21	0.481292	0.664	0.347	9.17798e-17
PMP22	5.39355e-21	0.623252	0.616	0.32	1.0457e-16
SMPX	7.44618e-21	0.648218	0.953	0.761	1.44367e-16
ITGB5	1.26311e-20	0.598793	0.797	0.576	2.44891e-16
POU4F1	1.31474e-20	0.305982	0.228	0.046	2.54902e-16
FAM19A4	2.64147e-20	0.411503	0.371	0.128	5.12128e-16
APLP2	3.54985e-20	0.453896	0.987	0.971	6.88245e-16
ZDHHC2	3.8002e-20	0.523127	0.75	0.521	7.36783e-16
BASP1	5.07526e-20	0.612881	0.892	0.723	9.83991e-16
FBXO9	7.47885e-20	0.483937	0.909	0.818	1.45e-15
NES	1.0707e-19	0.678554	0.931	0.872	2.07588e-15
JAG1	2.34781e-19	0.525865	0.845	0.634	4.55194e-15
PTGER3	3.11101e-19	0.340807	0.392	0.152	6.03162e-15
COL4A5	3.25678e-19	0.486353	0.94	0.922	6.31424e-15
FRMD4B	4.10118e-19	0.529617	0.841	0.685	7.95137e-15
RGS6	6.50866e-19	0.424455	0.487	0.223	1.2619e-14
SLC30A3	7.30345e-19	0.572478	0.681	0.437	1.41599e-14
SHISA2	8.03391e-19	0.46262	0.672	0.397	1.55762e-14
FEZ1	8.67147e-19	0.53072	0.741	0.538	1.68123e-14
ITM2C	9.61311e-19	0.43726	0.987	0.922	1.86379e-14
ELL2	1.19334e-18	0.567312	0.754	0.535	2.31364e-14
FGFR2	1.36648e-18	0.533824	0.746	0.546	2.64934e-14
CAMK2D	1.62344e-18	0.506036	0.931	0.889	3.14752e-14
ZAK	1.7373e-18	0.509082	0.953	0.889	3.36828e-14
MYBPHL	2.00061e-18	0.305783	0.379	0.139	3.87879e-14
FRMPD4	2.00291e-18	0.386698	0.392	0.144	3.88323e-14
SLC8A1	2.46825e-18	0.516198	0.97	0.896	4.78545e-14
SH3GLB1	4.56911e-18	0.472745	0.918	0.861	8.85859e-14
DENND1B	6.07895e-18	0.482024	0.677	0.444	1.17859e-13
SLC44A5	1.08286e-17	0.283282	0.315	0.104	2.09945e-13
ATP8A2	1.38062e-17	0.2916	0.297	0.093	2.67675e-13
MYL4	1.44883e-17	0.55644	0.996	0.857	2.80899e-13
CPVL	2.11673e-17	0.467364	0.737	0.509	4.10392e-13
TIMP3	2.80321e-17	0.564026	0.862	0.697	5.43486e-13
CD47	3.2384e-17	0.50986	0.772	0.578	6.27862e-13
ZNF91	6.28437e-17	0.541733	0.759	0.637	1.21841e-12
ESRRG	6.51688e-17	0.591545	0.707	0.5	1.26349e-12
APP	7.3734e-17	0.482062	0.948	0.882	1.42955e-12
KLHL41	8.763e-17	0.540759	0.905	0.715	1.69897e-12
FZD7	9.02759e-17	0.583077	0.707	0.531	1.75027e-12
PLCL2	1.48793e-16	0.54991	0.724	0.5	2.8848e-12
MAB21L2	1.74946e-16	0.275433	0.384	0.147	3.39186e-12
CPEB4	1.98993e-16	0.500377	0.862	0.738	3.85808e-12
RNF150	3.69806e-16	0.425657	0.75	0.554	7.16979e-12
ETV1	4.66278e-16	0.438197	0.841	0.648	9.04019e-12
BMP7	5.41161e-16	0.548687	0.72	0.499	1.0492e-11
PRKG1	7.31479e-16	0.385094	0.595	0.347	1.41819e-11
LMO7	7.99331e-16	0.50973	0.789	0.612	1.54974e-11
CRYZ	9.6875e-16	0.440583	0.698	0.465	1.87821e-11
EFNB2	1.12485e-15	0.330086	0.789	0.525	2.18087e-11
FGD6	1.13886e-15	0.521659	0.746	0.6	2.20803e-11
TTN	1.83971e-15	0.615209	1	0.995	3.56684e-11
UNC45B	2.8908e-15	0.448579	0.901	0.75	5.60468e-11
PIP4K2A	3.03849e-15	0.524053	0.724	0.53	5.89103e-11
ALDH1A1	3.21421e-15	0.506964	0.319	0.115	6.23171e-11
ADPRHL1	3.39602e-15	0.449117	0.888	0.692	6.5842e-11
CD59	7.33649e-15	0.443667	0.866	0.807	1.4224e-10
PTK2B	8.94332e-15	0.418072	0.543	0.305	1.73393e-10
RRAD	9.00933e-15	0.6438	0.819	0.644	1.74673e-10
GNG12	1.02228e-14	0.479367	0.819	0.685	1.982e-10
SGPP2	3.09408e-14	0.529122	0.509	0.297	5.9988e-10
LIX1	3.6832e-14	0.511407	0.638	0.419	7.14099e-10
MYL9	4.38414e-14	0.403803	0.996	0.992	8.49997e-10
ASPH	4.77856e-14	0.392237	0.905	0.864	9.26468e-10
SEPW1	6.13006e-14	0.320201	0.987	0.975	1.1885e-09
SYNPO2L	6.41171e-14	0.553302	0.802	0.625	1.2431e-09
TNFAIP8	6.64175e-14	0.411112	0.707	0.483	1.2877e-09
TAC3	8.75792e-14	0.293935	0.181	0.044	1.69798e-09
KANK1	1.3404e-13	0.483415	0.797	0.651	2.59877e-09
C1orf105	1.38993e-13	0.378464	0.552	0.305	2.6948e-09
MEF2C	1.39789e-13	0.517656	0.797	0.667	2.71023e-09
HCN1	1.64983e-13	0.46395	0.599	0.375	3.19869e-09
ECHDC2	1.73206e-13	0.389794	0.69	0.48	3.35812e-09
MYOM1	2.11388e-13	0.403461	0.957	0.835	4.0984e-09
SPRY4	2.14042e-13	0.364332	0.358	0.162	4.14985e-09
LINC00648	4.71323e-13	0.384544	0.504	0.299	9.138e-09
DANCR	6.06798e-13	0.429384	0.815	0.684	1.17646e-08
ATP5H	6.08255e-13	0.366213	0.961	0.932	1.17928e-08
EDNRA	6.69475e-13	0.417733	0.841	0.681	1.29798e-08
NDUFA4	1.06196e-12	0.353431	0.996	0.991	2.05893e-08
RASL11B	1.12312e-12	0.438616	0.707	0.516	2.17751e-08
LGI2	1.46375e-12	0.494858	0.759	0.587	2.83792e-08
RBM24	1.59506e-12	0.41814	0.922	0.786	3.09251e-08
PPIC	1.60622e-12	0.382794	0.823	0.73	3.11414e-08
FLRT3	1.61314e-12	0.25068	0.302	0.123	3.12756e-08
HCN4	1.91012e-12	0.476031	0.892	0.822	3.70334e-08
CACNA1D	1.91831e-12	0.333524	0.69	0.456	3.71922e-08
STRN	2.51178e-12	0.402495	0.823	0.694	4.86984e-08
PCDH9	2.74428e-12	0.330277	0.461	0.249	5.32062e-08
RGS4	3.18632e-12	0.400924	0.466	0.252	6.17764e-08
KIAA0319	3.48548e-12	0.25412	0.397	0.192	6.75764e-08
HS2ST1	4.23377e-12	0.383101	0.802	0.674	8.20844e-08
LACC1	4.81404e-12	0.349059	0.478	0.275	9.33347e-08
MDH1	6.71402e-12	0.340443	0.996	0.963	1.30171e-07
LHFP	8.91586e-12	0.386128	0.772	0.612	1.72861e-07
NDUFA11	8.98242e-12	0.411511	0.94	0.872	1.74151e-07
KIAA1456	9.42847e-12	0.318177	0.504	0.301	1.82799e-07
ARL5A	1.17925e-11	0.37894	0.884	0.832	2.28632e-07
MITF	1.27855e-11	0.388999	0.849	0.728	2.47886e-07
MYL6	1.27981e-11	0.298534	1	0.995	2.4813e-07
SLC39A8	1.33812e-11	0.294825	0.457	0.257	2.59434e-07
SLC7A2	2.14169e-11	0.408679	0.776	0.63	4.1523e-07
SORT1	2.18708e-11	0.385456	0.776	0.678	4.2403e-07
MXRA7	2.34337e-11	0.324286	0.983	0.943	4.54333e-07
BAZ2B	2.54802e-11	0.480609	0.802	0.713	4.94011e-07
ABCC9	2.95619e-11	0.252222	0.366	0.183	5.73146e-07
CCDC50	3.23223e-11	0.474626	0.815	0.731	6.26666e-07
KTN1	4.12015e-11	0.372231	0.897	0.906	7.98814e-07
GNAO1	5.04934e-11	0.335759	0.392	0.2	9.78965e-07
LDHB	5.59799e-11	0.308418	0.996	0.996	1.08534e-06
KIAA1191	6.18392e-11	0.32315	0.815	0.771	1.19894e-06
BZW1	6.20052e-11	0.371008	0.858	0.846	1.20216e-06
FLT1	6.98816e-11	0.308113	0.453	0.262	1.35486e-06
UPRT	7.16569e-11	0.271448	0.444	0.253	1.38928e-06
CIRBP	9.40743e-11	0.300527	0.991	0.979	1.82391e-06
DDAH1	1.0279e-10	0.290101	0.681	0.504	1.99289e-06
PPP1R12B	1.09709e-10	0.324043	0.97	0.872	2.12705e-06
PTP4A2	1.11149e-10	0.306603	0.953	0.945	2.15497e-06
PPP3CA	1.18372e-10	0.478256	0.685	0.541	2.295e-06
USP46	1.19206e-10	0.334921	0.716	0.591	2.31116e-06
HOMER1	1.20222e-10	0.321696	0.629	0.464	2.33086e-06
SNTA1	1.26528e-10	0.374243	0.841	0.772	2.45312e-06
ABTB2	1.30212e-10	0.287773	0.379	0.199	2.52456e-06
ECH1	1.3974e-10	0.285167	0.918	0.9	2.70927e-06
SMC6	1.70513e-10	0.386697	0.647	0.493	3.30592e-06
OCLN	1.88074e-10	0.293418	0.504	0.311	3.64638e-06
COX8A	2.70074e-10	0.306313	0.983	0.978	5.23619e-06
SLC25A12	2.74108e-10	0.36386	0.802	0.693	5.3144e-06
PHACTR3	2.87341e-10	0.280182	0.306	0.144	5.57096e-06
PALLD	3.01547e-10	0.330946	0.935	0.917	5.8464e-06
CDC42EP3	3.38862e-10	0.445287	0.845	0.781	6.56986e-06
TULP3	3.50584e-10	0.344007	0.608	0.435	6.79712e-06
FNIP2	3.808e-10	0.396525	0.711	0.56	7.38295e-06
MAGI2-AS3	4.08085e-10	0.355099	0.884	0.805	7.91194e-06
BCAR3	5.00617e-10	0.282274	0.478	0.275	9.70597e-06
CLIC4	5.3663e-10	0.291239	0.892	0.877	1.04042e-05
SSH2	5.54719e-10	0.271995	0.513	0.341	1.07549e-05
ZNF608	5.6368e-10	0.353616	0.763	0.628	1.09286e-05
TDP2	5.82641e-10	0.348499	0.767	0.65	1.12963e-05
TNNI3	6.31471e-10	0.311492	0.763	0.572	1.2243e-05
ERCC-00113	6.80813e-10	0.342369	1	0.999	1.31996e-05
AFF3	1.00707e-09	0.393658	0.457	0.287	1.95252e-05
NCAM1	1.0089e-09	0.322423	0.961	0.877	1.95606e-05
PPP1R21	1.28367e-09	0.309737	0.53	0.359	2.48879e-05
TIAM1	1.4355e-09	0.272611	0.353	0.188	2.78314e-05
SLC38A2	1.69466e-09	0.297715	0.948	0.943	3.2856e-05
NRTN	1.8338e-09	0.321305	0.69	0.542	3.55537e-05
RTN4	1.93839e-09	0.294471	0.991	0.979	3.75815e-05
EPHA7	2.01253e-09	0.425725	0.599	0.434	3.9019e-05
UGP2	2.03445e-09	0.413409	0.961	0.914	3.94439e-05
NEXN	2.08257e-09	0.323276	0.944	0.861	4.03768e-05
HDAC9	2.21204e-09	0.393207	0.668	0.527	4.28871e-05
PCBP2	2.33545e-09	0.294187	0.974	0.971	4.52797e-05
SPHKAP	2.35392e-09	0.407693	0.892	0.76	4.56378e-05
ZNF385B	3.34872e-09	0.440735	0.698	0.569	6.49251e-05
GTF2F2	3.90264e-09	0.342425	0.578	0.428	7.56644e-05
BCL6	5.50783e-09	0.429066	0.478	0.319	0.000106786
REEP3	5.52173e-09	0.260017	0.845	0.74	0.000107055
HSD17B12	5.79099e-09	0.388687	0.884	0.871	0.000112276
ST3GAL1	5.83619e-09	0.340432	0.784	0.639	0.000113152
PPFIA2	7.12877e-09	0.324659	0.487	0.293	0.000138213
ATF7IP2	7.18712e-09	0.30027	0.483	0.32	0.000139344
PLEKHA6	7.61442e-09	0.317446	0.578	0.416	0.000147628
ATP2B1	9.59036e-09	0.297384	0.763	0.613	0.000185938
MYBPC3	1.01464e-08	0.285888	0.948	0.747	0.000196719
GRN	1.05661e-08	0.296205	0.94	0.906	0.000204856
MASP1	1.08902e-08	0.271829	0.491	0.304	0.000211139
DCBLD2	1.10952e-08	0.312575	0.789	0.74	0.000215113
SOBP	1.12093e-08	0.368653	0.599	0.459	0.000217326
MDGA2	1.19447e-08	0.291881	0.302	0.159	0.000231584
CCDC141	1.55728e-08	0.332783	0.81	0.695	0.000301925
IVNS1ABP	1.6604e-08	0.350299	0.754	0.66	0.000321917
PDK1	1.9365e-08	0.299872	0.909	0.824	0.000375449
NDUFB5	1.9578e-08	0.287162	0.922	0.896	0.000379578
SLC47A1	2.21099e-08	0.32721	0.487	0.327	0.000428666
TMEM47	2.32564e-08	0.453055	0.716	0.608	0.000450895
SOX4	2.37298e-08	0.272253	0.948	0.933	0.000460073
CORO6	2.58177e-08	0.300651	0.754	0.616	0.000500553
ACOT13	2.62794e-08	0.343578	0.871	0.817	0.000509505
AR	3.08053e-08	0.267686	0.302	0.152	0.000597253
FAM214A	3.09997e-08	0.325647	0.595	0.469	0.000601022
VLDLR	3.13427e-08	0.294758	0.573	0.414	0.000607672
PTTG1IP	3.42438e-08	0.289689	0.953	0.942	0.000663918
LMTK2	3.52548e-08	0.301933	0.496	0.346	0.00068352
ANTXR2	3.73456e-08	0.287543	0.582	0.434	0.000724056
TRIM24	3.88272e-08	0.301999	0.845	0.798	0.000752781
SLC1A3	5.02954e-08	0.318428	0.547	0.387	0.000975127
PDGFRA	5.12589e-08	0.399887	0.806	0.69	0.000993807
EEF1A2	5.24612e-08	0.323434	0.879	0.775	0.00101712
FZD1	5.73681e-08	0.254793	0.634	0.474	0.00111225
FGF9	6.03735e-08	0.274809	0.435	0.274	0.00117052
CFL2	6.06739e-08	0.265448	0.931	0.894	0.00117635
CTBP2	6.63034e-08	0.361895	0.75	0.705	0.00128549
NIN	6.90001e-08	0.277234	0.582	0.428	0.00133777
HIPK2	7.13615e-08	0.302315	0.871	0.837	0.00138356
ZC2HC1A	7.36158e-08	0.284302	0.746	0.655	0.00142726
BBX	8.48785e-08	0.315697	0.81	0.769	0.00164562
GLRX	1.21097e-07	0.300979	0.668	0.518	0.00234782
UQCR10	1.31699e-07	0.250794	0.897	0.87	0.00255338
C14orf2	1.32413e-07	0.255651	0.94	0.915	0.00256723
CFLAR	1.60598e-07	0.311555	0.871	0.863	0.00311368
ADAMTS1	1.62612e-07	0.335407	0.457	0.299	0.00315272
CDK8	1.65513e-07	0.430387	0.513	0.385	0.00320896
CHP1	2.40821e-07	0.273739	0.836	0.81	0.00466904
DLG3	2.49666e-07	0.26324	0.573	0.423	0.00484053
SCD	2.60218e-07	0.27894	0.914	0.88	0.0050451
HRASLS	2.60552e-07	0.273787	0.491	0.333	0.00505158
S1PR3	2.60906e-07	0.279599	0.522	0.35	0.00505845
MLLT3	2.67884e-07	0.259967	0.591	0.431	0.00519373
JMJD1C	2.93504e-07	0.328813	0.849	0.8	0.00569045
TNKS2	3.01239e-07	0.274759	0.75	0.675	0.00584043
NDUFA3	3.36398e-07	0.288204	0.944	0.899	0.00652209
ABLIM1	4.00191e-07	0.25161	0.927	0.908	0.0077589
NFIC	4.10972e-07	0.333774	0.897	0.827	0.00796792
ERCC-00096	4.18516e-07	0.299365	1	1	0.00811418
CTDSP1	4.97277e-07	0.276031	0.651	0.518	0.00964121
KIDINS220	5.35427e-07	0.294811	0.853	0.822	0.0103809
DMD	5.45397e-07	0.282521	0.81	0.712	0.0105742
DNAJC15	5.84664e-07	0.319991	0.828	0.733	0.0113355
AUTS2	6.7126e-07	0.301961	0.69	0.561	0.0130144
CTSL2	7.16058e-07	0.477821	0.267	0.149	0.0138829
MYLK3	7.39087e-07	0.344017	0.681	0.563	0.0143294
PNRC1	8.7536e-07	0.26823	0.922	0.935	0.0169715
NDUFB3	9.95675e-07	0.293557	0.776	0.719	0.0193041
RYR2	1.01291e-06	0.255296	0.931	0.878	0.0196383
CLCN5	1.04545e-06	0.25385	0.401	0.273	0.0202691
ATRX	1.20567e-06	0.27238	0.918	0.915	0.0233755
ABHD13	1.26488e-06	0.264736	0.543	0.419	0.0245236
MAP4	1.2838e-06	0.284253	0.888	0.888	0.0248904
KIF1C	1.29451e-06	0.255421	0.75	0.65	0.0250979
CCDC88A	1.45693e-06	0.30303	0.797	0.786	0.0282469
ERCC-00074	1.56905e-06	0.292889	1	1	0.0304207
MINOS1	1.59804e-06	0.267811	0.759	0.701	0.0309828
SYNM	1.79546e-06	0.261536	0.461	0.304	0.0348104
COX17	2.16762e-06	0.315583	0.789	0.723	0.0420258
B3GALNT1	2.32867e-06	0.325929	0.612	0.499	0.0451483
HAND2	2.39531e-06	0.257261	0.957	0.896	0.0464403
ERCC-00004	2.696e-06	0.276405	1	1	0.05227
ERCC-00046	2.72281e-06	0.294447	1	1	0.0527898
KAL1	2.88411e-06	0.267373	0.211	0.107	0.0559171
ADAM19	3.4473e-06	0.276634	0.547	0.411	0.0668363
ANAPC16	3.79838e-06	0.289463	0.858	0.844	0.0736429
ERCC-00136	3.96839e-06	0.303167	0.953	0.944	0.0769392
BAG3	4.00591e-06	0.297986	0.716	0.656	0.0776666
PCGF5	4.28506e-06	0.25201	0.573	0.451	0.0830788
SMS	4.3478e-06	0.284858	0.828	0.775	0.0842951
NRP1	4.53855e-06	0.251459	0.797	0.703	0.0879935
NDUFA1	4.66987e-06	0.252764	0.931	0.931	0.0905395
ALDH3A2	5.00669e-06	0.329717	0.754	0.694	0.0970698
DIXDC1	5.03829e-06	0.269857	0.754	0.687	0.0976824
MYOZ1	5.15174e-06	0.309513	0.53	0.41	0.099882
ERCC-00171	5.16187e-06	0.255219	1	0.999	0.100078
MXI1	5.20054e-06	0.28197	0.685	0.587	0.100828
EFR3A	5.34338e-06	0.262901	0.681	0.586	0.103597
ERCC-00002	5.40079e-06	0.263439	1	1	0.10471
GNG5	5.57371e-06	0.250625	0.974	0.973	0.108063
IFT57	5.79192e-06	0.258473	0.573	0.466	0.112294
MLF1	5.80698e-06	0.267385	0.694	0.613	0.112586
CASZ1	6.16145e-06	0.258715	0.603	0.495	0.119458
PRDX4	7.0048e-06	0.276944	0.746	0.669	0.135809
TOM1L2	7.38519e-06	0.287001	0.733	0.671	0.143184
CLSTN1	8.38054e-06	0.297979	0.698	0.673	0.162482
PRKAR2B	8.52015e-06	0.280899	0.664	0.564	0.165189
EPB41L3	9.39372e-06	0.250358	0.849	0.793	0.182125
NUDT4	9.61608e-06	0.316745	0.69	0.574	0.186437
ANK2	1.02534e-05	0.262249	0.634	0.528	0.198792
RNF8	1.04229e-05	0.346633	0.591	0.504	0.20208
ERCC-00130	1.17386e-05	0.265883	1	1	0.227588
NDRG2	1.49891e-05	0.250771	0.772	0.733	0.290609
DAG1	1.63305e-05	0.255956	0.81	0.762	0.316615
SERPINB6	1.95025e-05	0.278031	0.754	0.678	0.378115
SSPN	2.215e-05	0.268766	0.565	0.457	0.429443
PLCB4	2.50331e-05	0.255627	0.694	0.604	0.485342
TRPM7	2.6515e-05	0.281472	0.685	0.637	0.514072
PPAP2B	2.8694e-05	0.280382	0.267	0.163	0.556319
DST	2.91063e-05	0.282121	0.793	0.779	0.564313
SREBF2	3.06607e-05	0.374869	0.724	0.701	0.59445
MSRB3	3.31471e-05	0.264819	0.81	0.769	0.642655
CES2	3.44785e-05	0.285702	0.672	0.601	0.668469
PLPP3	4.3736e-05	0.457909	0.487	0.405	0.847953
RASAL2	0.000172643	0.279932	0.461	0.372	1
PELO	0.000177372	0.259719	0.625	0.533	1
NDUFB6	0.000198759	0.278084	0.862	0.854	1
CHKA	0.000226254	0.254055	0.703	0.656	1
CTSV	0.000271157	0.394921	0.448	0.365	1
MID1	0.000343281	0.269204	0.694	0.635	1
ATP1A2	0.000641174	0.267361	0.616	0.528	1
MAPRE2	0.000894681	0.253902	0.625	0.577	1
NPTN-IT1	0.00198908	0.360972	0.474	0.42	1
COX20	0.00247954	0.267429	0.608	0.568	1
SRGAP2B	0.00276658	0.331139	0.483	0.444	1
MYADM	0.00621916	0.250404	0.815	0.798	1
FAM234A	0.00704288	0.330032	0.431	0.401	1
EGR1	0.0100124	0.250033	0.345	0.278	1
NGFRAP1	0.0233395	0.343265	0.341	0.296	1

## Sheet: cluster2
	p_val	avg_log2FC	pct.1	pct.2	p_val_adj
ALDOC	4.75608e-33	0.779426	0.872	0.554	9.2211e-29
NR2F2	6.07774e-31	0.919185	0.967	0.876	1.17835e-26
KCNIP2	3.44524e-30	0.921263	0.906	0.6	6.67964e-26
TRH	4.00575e-27	1.07976	0.9	0.651	7.76634e-23
LRRC10	1.06204e-26	0.745839	0.883	0.53	2.05909e-22
CPE	5.25135e-23	0.634849	0.933	0.823	1.01813e-18
PRDX1	4.39738e-22	0.785172	0.989	0.963	8.52565e-18
MT-ND4	1.24387e-21	0.34698	1	1	2.41161e-17
MT-ATP6	2.58346e-21	0.347408	1	1	5.0088e-17
RAB3IP	3.23553e-19	0.655851	0.9	0.777	6.27305e-15
ADD3	4.43988e-19	0.614923	0.939	0.893	8.60804e-15
ARHGAP31	4.6639e-19	0.580788	0.811	0.586	9.04237e-15
MT-CO3	6.03863e-19	0.345056	1	1	1.17077e-14
DES	1.73788e-18	0.758618	0.794	0.529	3.36941e-14
VWDE	6.78262e-18	0.601585	0.928	0.729	1.31502e-13
TRDN	3.66506e-17	0.554374	0.967	0.798	7.10582e-13
SHD	8.38563e-17	0.484179	0.894	0.656	1.62581e-12
KCNG1	8.5714e-17	0.368128	0.444	0.18	1.66182e-12
MT-CYB	2.59802e-16	0.294224	1	1	5.03703e-12
RASSF8	2.79152e-16	0.532285	0.767	0.555	5.4122e-12
PDHA1	3.22222e-16	0.487988	0.944	0.885	6.24724e-12
NKX2-5	4.50276e-16	0.576787	0.822	0.543	8.72994e-12
WNK2	7.20855e-16	0.483213	0.789	0.522	1.39759e-11
CPNE5	1.35838e-15	0.531837	0.633	0.377	2.63362e-11
MT-ND2	1.60858e-15	0.337235	1	1	3.11872e-11
SCD	2.94938e-15	0.532424	0.944	0.876	5.71827e-11
SYNPO2	3.63794e-15	0.564401	0.839	0.628	7.05324e-11
DENND5B	4.30853e-15	0.487772	0.867	0.755	8.35337e-11
NREP	1.34851e-14	0.39605	1	0.983	2.61448e-10
MT-ND1	3.08048e-14	0.263705	1	1	5.97244e-10
ALPK2	3.2279e-14	0.489572	0.917	0.721	6.25826e-10
VASH1	4.17052e-14	0.472882	0.733	0.538	8.08581e-10
MT-CO1	6.97047e-14	0.390106	1	1	1.35143e-09
FSD2	9.3547e-14	0.298206	0.422	0.187	1.81369e-09
CACNA1D	2.15716e-13	0.451058	0.706	0.465	4.18231e-09
HAMP	6.76568e-13	0.631498	0.494	0.251	1.31173e-08
RXRG	9.4149e-13	0.440091	0.489	0.269	1.82536e-08
CHCHD10	1.1817e-12	0.409004	0.961	0.884	2.29108e-08
ADCY5	3.2451e-12	0.452763	0.606	0.374	6.29159e-08
HIF3A	7.23117e-12	0.433584	0.878	0.773	1.40198e-07
TMOD1	8.52849e-12	0.384814	0.833	0.654	1.6535e-07
SMYD1	9.99773e-12	0.406776	0.928	0.789	1.93836e-07
PDGFRA	1.18591e-11	0.387602	0.861	0.686	2.29925e-07
NRTN	1.73914e-11	0.368671	0.756	0.538	3.37184e-07
CKM	2.02114e-11	0.560713	0.906	0.755	3.91858e-07
HRAT92	2.046e-11	0.320666	0.4	0.189	3.96679e-07
PLN	2.70348e-11	0.381672	0.978	0.876	5.2415e-07
IDI1	2.99394e-11	0.441115	0.806	0.691	5.80465e-07
PTP4A3	3.28845e-11	0.438936	0.861	0.722	6.37564e-07
ATP1A1	4.11731e-11	0.345973	0.967	0.885	7.98264e-07
GOT1	8.06716e-11	0.405551	0.928	0.811	1.56406e-06
TRIM55	1.38281e-10	0.376212	0.8	0.625	2.681e-06
LDB3	1.76029e-10	0.398537	0.972	0.78	3.41284e-06
TSPAN18	1.91775e-10	0.356581	0.678	0.485	3.71812e-06
SH3RF2	2.36049e-10	0.325856	0.561	0.331	4.57652e-06
MSX2	2.71223e-10	0.398115	0.494	0.277	5.25847e-06
TECRL	3.95344e-10	0.373248	0.989	0.955	7.66494e-06
MT-ND3	4.68812e-10	0.307782	1	1	9.08933e-06
ATP1A2	5.65387e-10	0.315771	0.733	0.513	1.09617e-05
MDH1	5.95429e-10	0.331876	0.978	0.968	1.15442e-05
FBXO32	7.10869e-10	0.397306	0.794	0.608	1.37823e-05
ACTC1	7.54971e-10	0.325542	1	1	1.46374e-05
SEMA4B	7.64867e-10	0.33723	0.694	0.492	1.48292e-05
MT-CO2	8.28737e-10	0.258859	1	1	1.60676e-05
MT-ND4L	8.89811e-10	0.386433	0.994	0.982	1.72517e-05
WNT2	9.6561e-10	0.389274	0.278	0.116	1.87212e-05
PPP1R12B	9.68699e-10	0.407895	0.956	0.879	1.87811e-05
ATP2B4	1.2433e-09	0.39136	0.956	0.889	2.41051e-05
MT-ND5	1.99346e-09	0.311261	1	1	3.86492e-05
TCEA3	2.00406e-09	0.374621	0.822	0.645	3.88547e-05
ANGEL1	2.12425e-09	0.299692	0.467	0.278	4.1185e-05
PRKAG2	2.13811e-09	0.34417	0.772	0.618	4.14537e-05
MYH6	2.82607e-09	0.370193	0.994	0.865	5.47918e-05
C1orf105	2.94817e-09	0.33012	0.522	0.322	5.71592e-05
RYR2	3.58857e-09	0.375935	0.944	0.878	6.95752e-05
MB	4.04933e-09	0.378838	0.844	0.654	7.85084e-05
ATP1B2	4.89185e-09	0.328152	0.961	0.926	9.48432e-05
CCDC69	7.77026e-09	0.322403	0.717	0.537	0.00015065
FBXO40	7.85488e-09	0.289397	0.45	0.26	0.00015229
BNIP3	1.13613e-08	0.375856	0.95	0.838	0.000220272
GNG7	1.31565e-08	0.26805	0.439	0.259	0.000255078
TSHZ1	1.38486e-08	0.275895	0.522	0.336	0.000268496
HRC	1.87547e-08	0.311266	0.839	0.68	0.000363615
SLC25A4	2.26176e-08	0.332775	0.983	0.921	0.000438511
SH3KBP1	2.82515e-08	0.354349	0.756	0.589	0.000547739
FAM162A	2.86019e-08	0.278378	0.917	0.806	0.000554534
ADAMTS19	3.79378e-08	0.429385	0.594	0.419	0.000735538
ANGPT1	4.67734e-08	0.650287	0.567	0.39	0.000906843
ACOT13	4.84892e-08	0.277701	0.9	0.815	0.000940109
SPEG	5.29057e-08	0.416213	0.906	0.814	0.00102574
ATP5C1	6.22303e-08	0.270263	0.972	0.972	0.00120652
FOXP1	6.44522e-08	0.312036	0.95	0.91	0.0012496
GJA3	6.48317e-08	0.336373	0.583	0.399	0.00125696
EPHB3	6.50356e-08	0.276971	0.628	0.446	0.00126091
CYCS	6.52483e-08	0.317392	0.983	0.946	0.00126503
UNC45B	6.65508e-08	0.288818	0.911	0.756	0.00129029
CADPS2	8.45405e-08	0.352593	0.833	0.631	0.00163907
PDE4DIP	1.00498e-07	0.300011	0.833	0.691	0.00194845
GPX3	1.20265e-07	0.350649	0.522	0.358	0.0023317
FASN	1.2138e-07	0.314958	0.783	0.666	0.00235332
GOLIM4	1.56321e-07	0.412517	0.872	0.788	0.00303075
NEBL	1.83254e-07	0.294701	0.983	0.889	0.00355293
RABGAP1L	2.07359e-07	0.33356	0.778	0.66	0.00402027
SEMA5A	2.22628e-07	0.320992	0.794	0.708	0.00431631
PFKM	2.47559e-07	0.287303	0.878	0.821	0.00479967
KCNIP4	2.61813e-07	0.29275	0.561	0.38	0.00507604
LHFPL2	2.81842e-07	0.274104	0.8	0.669	0.00546436
ADPRHL1	2.89839e-07	0.252068	0.917	0.697	0.0056194
ATP2A2	3.7779e-07	0.250348	0.989	0.983	0.0073246
CFC1	3.90688e-07	0.251556	0.306	0.154	0.00757465
MT-ATP8	4.91496e-07	0.369281	0.994	0.996	0.00952912
TNFAIP8	5.00981e-07	0.266847	0.667	0.5	0.00971302
ANXA6	5.28692e-07	0.336548	0.95	0.906	0.0102503
PEA15	5.43383e-07	0.338388	0.95	0.847	0.0105351
REEP1	7.88056e-07	0.291982	0.661	0.524	0.0152788
CRIP2	8.32758e-07	0.301256	0.95	0.936	0.0161455
HIPK3	1.18959e-06	0.382049	0.833	0.78	0.0230637
FHL2	1.55174e-06	0.279843	0.767	0.646	0.0300852
TNNT2	1.9149e-06	0.310079	1	0.992	0.037126
NCAM1	1.98256e-06	0.316543	0.95	0.883	0.0384378
FZD7	2.09248e-06	0.251772	0.7	0.541	0.040569
STRIP2	2.13647e-06	0.294025	0.411	0.274	0.041422
TTN	2.65781e-06	0.306281	1	0.995	0.0515297
ARL4C	2.67953e-06	0.267218	0.522	0.35	0.0519507
NDUFS7	2.93387e-06	0.296311	0.761	0.632	0.0568819
CADPS	3.13873e-06	0.319222	0.639	0.494	0.0608537
PTAR1	3.9357e-06	0.277852	0.717	0.606	0.0763054
FEZ1	4.1133e-06	0.251254	0.678	0.559	0.0797487
SHOX2	4.28019e-06	0.382047	0.689	0.543	0.0829843
GSE1	4.67038e-06	0.281886	0.728	0.62	0.0905492
GATA6-AS1	4.70507e-06	0.337313	0.589	0.437	0.0912218
SERPINI1	4.92927e-06	0.25416	0.461	0.289	0.0955688
HMGCS1	5.40757e-06	0.289989	0.767	0.665	0.104842
COX7B	5.48557e-06	0.279846	0.994	0.964	0.106354
NFYB	6.81099e-06	0.331484	0.678	0.587	0.132051
ABAT	7.39499e-06	0.273496	0.567	0.423	0.143374
LAMA2	7.62762e-06	0.262704	0.872	0.696	0.147884
NRP1	8.47111e-06	0.285911	0.811	0.705	0.164238
AK1	8.4863e-06	0.278354	0.783	0.708	0.164532
PRKAA2	8.78594e-06	0.25051	0.794	0.662	0.170342
SEMA6D	1.29516e-05	0.296701	0.672	0.523	0.251105
GNG11	1.44159e-05	0.339112	0.494	0.349	0.279495
RASSF5	1.54896e-05	0.251507	0.772	0.608	0.300312
NRXN1	1.87632e-05	0.256471	0.644	0.492	0.363781
TMEM87A	4.12651e-05	0.257748	0.828	0.751	0.800048
ACADSB	5.36934e-05	0.261174	0.6	0.464	1
SUCLG1	5.72985e-05	0.264503	0.844	0.799	1
FADS1	6.01479e-05	0.258336	0.9	0.859	1
NDRG2	6.21394e-05	0.262921	0.806	0.73	1
DOK4	6.29159e-05	0.291772	0.917	0.87	1
MSMO1	7.58768e-05	0.306108	0.794	0.732	1
GPR37	7.89349e-05	0.266501	0.728	0.602	1
ADAM11	9.96493e-05	0.256681	0.533	0.417	1
IDH3A	0.000100549	0.263445	0.689	0.581	1
SREBF2	0.0001029	0.362717	0.744	0.699	1
RSPO3	0.000421303	0.345588	0.467	0.343	1
TSPAN9	0.000581774	0.273959	0.594	0.519	1
AKR1A1	0.00197073	0.271376	0.839	0.79	1
PDZRN3	0.00390883	0.264342	0.583	0.516	1

## Sheet: cluster3
	p_val	avg_log2FC	pct.1	pct.2	p_val_adj
DHRS9	1.31773e-41	1.44292	0.691	0.243	2.55481e-37
PRR16	6.87059e-41	0.749619	0.514	0.121	1.33207e-36
C7	1.01226e-34	2.34138	0.686	0.312	1.96258e-30
SLC22A17	6.02794e-34	0.987692	0.931	0.657	1.1687e-29
COL14A1	4.41596e-32	0.911266	0.491	0.135	8.56167e-28
COL3A1	3.95563e-29	1.03035	0.943	0.664	7.66917e-25
PPFIA2	7.98295e-28	0.790022	0.651	0.277	1.54773e-23
SERPINF1	1.27601e-25	0.938977	0.846	0.592	2.47394e-21
GPM6B	5.66174e-25	0.406016	0.411	0.114	1.0977e-20
SPOCK1	4.74764e-24	0.62874	0.554	0.218	9.20473e-20
FOXC1	1.27172e-23	0.615321	0.543	0.208	2.46561e-19
EFS	2.87838e-23	0.910988	0.68	0.373	5.58061e-19
MAP1B	1.55992e-20	0.830262	0.994	0.942	3.02438e-16
GATM	6.51134e-20	1.33416	0.794	0.572	1.26242e-15
CCL21	3.27236e-19	0.556134	0.263	0.061	6.34445e-15
COL1A2	5.2146e-19	0.61672	0.84	0.603	1.01101e-14
BST2	1.6882e-18	0.496811	0.589	0.275	3.27309e-14
PDE3A	6.37247e-18	0.515829	0.669	0.37	1.23549e-13
TGFB2	8.93282e-18	0.611508	0.783	0.502	1.7319e-13
SGK1	6.16962e-17	0.762935	0.417	0.167	1.19617e-12
RGS4	1.44295e-16	1.66732	0.509	0.256	2.79759e-12
LMO2	3.4605e-16	0.374541	0.274	0.075	6.70923e-12
PTCHD1	1.6976e-15	0.303724	0.206	0.045	3.2913e-11
CKB	2.15695e-15	0.709328	0.829	0.66	4.1819e-11
WSB1	2.98923e-15	0.585371	0.983	0.956	5.79551e-11
ZNF385A	4.50053e-15	0.341482	0.6	0.318	8.72563e-11
TXNIP	9.00123e-15	0.569353	0.971	0.94	1.74516e-10
ACTA2	1.28355e-14	0.745179	0.783	0.565	2.48855e-10
CALD1	1.85262e-14	0.458913	0.954	0.86	3.59187e-10
ITPKB	2.46197e-14	0.336422	0.309	0.105	4.77326e-10
LIMCH1	7.80232e-14	0.516505	0.766	0.481	1.51271e-09
RFTN1	8.1734e-14	0.622151	0.657	0.419	1.58466e-09
PDLIM3	9.00874e-14	0.583285	0.88	0.682	1.74662e-09
PRDX1	9.38115e-14	0.775697	0.989	0.964	1.81882e-09
PCDH7	1.86121e-13	0.710756	0.909	0.809	3.60851e-09
LRRN3	7.84247e-13	0.556327	0.389	0.174	1.5205e-08
COL6A1	1.00595e-12	0.438469	0.954	0.914	1.95033e-08
MDK	1.15533e-12	0.351076	1	0.996	2.23995e-08
MFAP4	1.65099e-12	0.484137	0.64	0.399	3.20094e-08
FLNA	2.85635e-12	0.496646	0.857	0.707	5.53789e-08
TMSB4X	3.48072e-12	0.282129	0.88	0.654	6.74842e-08
VAMP2	4.06794e-12	0.370434	0.966	0.949	7.88692e-08
KCNK3	4.2969e-12	0.378638	0.354	0.155	8.33083e-08
TUBA1A	5.63495e-12	0.509594	0.954	0.852	1.0925e-07
SEMA6A	8.32478e-12	0.450564	0.697	0.45	1.61401e-07
PRSS23	9.29417e-12	0.456845	0.606	0.35	1.80195e-07
TCF21	1.13986e-11	0.605464	0.32	0.13	2.20995e-07
CGNL1	1.14492e-11	0.559143	0.914	0.783	2.21976e-07
COX6A1	1.24017e-11	0.37288	0.989	0.976	2.40444e-07
ZNF83	1.81752e-11	0.528301	0.909	0.846	3.52381e-07
ARG2	2.19087e-11	0.286496	0.291	0.11	4.24766e-07
FMOD	2.32509e-11	0.397037	0.274	0.1	4.50789e-07
ETV1	2.56351e-11	0.60804	0.817	0.662	4.97012e-07
LSAMP	2.69081e-11	0.39052	0.789	0.516	5.21695e-07
PLXND1	2.90814e-11	0.423247	0.491	0.267	5.6383e-07
ADD1	3.2818e-11	0.342019	0.971	0.897	6.36275e-07
MGARP	3.40451e-11	0.539005	0.623	0.404	6.60066e-07
FHL1	3.64429e-11	0.437141	0.806	0.611	7.06554e-07
RPS6KA5	5.03819e-11	0.326101	0.417	0.206	9.76805e-07
ACTB	7.281e-11	0.326092	0.989	0.961	1.41164e-06
CDC42EP3	7.56277e-11	0.601098	0.914	0.773	1.46627e-06
SFRP5	7.75248e-11	0.656586	0.491	0.266	1.50305e-06
PITX2	7.9903e-11	0.662341	0.423	0.228	1.54916e-06
SHOX2	1.13222e-10	0.449966	0.789	0.527	2.19515e-06
ATP2B1	1.33596e-10	0.548901	0.8	0.615	2.59016e-06
DGKI	1.44254e-10	0.445088	0.577	0.344	2.79679e-06
TSPAN5	1.78563e-10	0.337107	0.497	0.272	3.46198e-06
GUCY1A3	1.79069e-10	0.525876	0.823	0.653	3.4718e-06
ACOT13	1.97313e-10	0.368766	0.914	0.813	3.8255e-06
AKAP12	2.20065e-10	0.613203	0.811	0.637	4.26661e-06
CADPS2	2.86098e-10	0.41644	0.829	0.633	5.54688e-06
JAG1	3.28914e-10	0.458348	0.834	0.647	6.37698e-06
TBX18	3.51121e-10	0.417892	0.617	0.351	6.80753e-06
NETO1	5.68032e-10	0.340741	0.32	0.144	1.1013e-05
AHSA2	5.86373e-10	0.285592	0.743	0.534	1.13686e-05
NEAT1	8.26655e-10	0.734082	0.88	0.784	1.60272e-05
FOXP2	8.5676e-10	0.448179	0.349	0.165	1.66109e-05
ECE1	1.05658e-09	0.354958	0.583	0.362	2.0485e-05
APCDD1L	1.20242e-09	0.40585	0.217	0.075	2.33125e-05
SLC7A2	2.3865e-09	0.478136	0.783	0.636	4.62695e-05
DCP1A	2.55281e-09	0.361112	0.766	0.538	4.94939e-05
TNS1	2.91941e-09	0.392695	0.634	0.432	5.66016e-05
CYB5A	3.19293e-09	0.362268	0.794	0.569	6.19045e-05
RNPC3	3.44224e-09	0.309397	0.8	0.629	6.67382e-05
PEG10	5.00491e-09	0.921002	0.726	0.567	9.70352e-05
CLIP3	6.17203e-09	0.284139	0.743	0.505	0.000119663
RNF19A	9.05479e-09	0.361003	0.714	0.563	0.000175554
LHFP	1.00535e-08	0.359446	0.806	0.615	0.000194916
SEMA3A	1.03293e-08	0.478619	0.84	0.717	0.000200264
ROGDI	1.1861e-08	0.372471	0.617	0.456	0.000229961
FIBIN	1.28564e-08	0.274147	0.131	0.034	0.000249259
BTG2	1.41684e-08	0.450206	0.589	0.41	0.000274696
SERPINI1	2.03181e-08	0.349349	0.486	0.286	0.000393928
VEGFA	2.1059e-08	0.566087	0.823	0.727	0.000408291
NFIA	2.17717e-08	0.406686	0.743	0.571	0.00042211
MAGI2-AS3	2.65689e-08	0.402939	0.891	0.807	0.000515118
COL6A2	2.78642e-08	0.374444	0.811	0.666	0.000540232
CLIC4	2.96145e-08	0.426208	0.914	0.874	0.000574165
LINC00173	3.27061e-08	0.286699	0.469	0.279	0.000634106
SEMA3D	3.61692e-08	0.314235	0.446	0.25	0.000701249
VASH1	4.49699e-08	0.443382	0.731	0.539	0.000871877
FLRT2	4.57254e-08	0.368306	0.789	0.639	0.000886523
PCDH10	4.92284e-08	0.38683	0.28	0.129	0.00095444
NDRG4	6.24103e-08	0.310353	0.589	0.407	0.00121001
FABP5	6.45202e-08	1.18814	0.691	0.537	0.00125092
EPS8	7.8315e-08	0.317415	0.526	0.322	0.00151837
MATN2	8.21061e-08	0.471882	0.686	0.548	0.00159187
SCARB2	8.33215e-08	0.301324	0.886	0.809	0.00161544
SLC38A2	8.33551e-08	0.381352	0.971	0.939	0.00161609
TLN2	1.19105e-07	0.341402	0.691	0.527	0.00230921
MEIS2	1.38739e-07	0.371506	0.874	0.766	0.00268987
ITGA1	1.60296e-07	0.36036	0.434	0.25	0.00310782
AHCYL1	1.60847e-07	0.326377	0.92	0.804	0.0031185
SCN7A	2.41736e-07	0.286995	0.183	0.068	0.00468678
F2R	2.67101e-07	0.421299	0.48	0.308	0.00517856
TMEM167A	2.83302e-07	0.312522	0.949	0.854	0.00549265
TIMP1	2.86288e-07	0.284523	0.914	0.812	0.00555055
C16orf45	2.87445e-07	0.302063	0.406	0.245	0.00557299
A2M	4.06272e-07	0.89143	0.594	0.43	0.00787681
GSN	4.48756e-07	0.351865	0.789	0.636	0.00870048
IFITM1	4.72049e-07	0.289542	0.577	0.402	0.00915208
ADAMTS3	4.94048e-07	0.260357	0.343	0.188	0.00957861
CTSV	5.40473e-07	0.440963	0.52	0.358	0.0104787
AKR1A1	5.59112e-07	0.446481	0.891	0.781	0.0108401
CPD	7.75213e-07	0.282025	0.777	0.623	0.0150298
C1orf21	8.04411e-07	0.29084	0.657	0.477	0.0155959
CADM1	8.23981e-07	0.518728	0.743	0.662	0.0159753
DAB2	8.26499e-07	0.294698	0.457	0.291	0.0160242
MAP2	1.10285e-06	0.400432	0.269	0.135	0.021382
DACT3	1.14392e-06	0.265135	0.777	0.634	0.0221783
TSPAN18	1.74017e-06	0.311535	0.657	0.49	0.0337384
COL27A1	1.82372e-06	0.253018	0.429	0.271	0.0353584
PRTG	1.90764e-06	0.324507	0.731	0.58	0.0369852
GDF10	1.93007e-06	0.328319	0.286	0.148	0.0374202
VCAN	2.0895e-06	0.470707	0.966	0.936	0.0405113
SH3GLB1	2.58192e-06	0.402521	0.926	0.863	0.0500583
IL6ST	2.64436e-06	0.295966	0.937	0.865	0.0512689
NFIB	3.40209e-06	0.297582	0.846	0.75	0.0659598
LIFR	3.54588e-06	0.345494	0.663	0.518	0.0687474
BNIP3L	3.74828e-06	0.256382	0.891	0.827	0.0726717
APP	4.148e-06	0.303203	0.96	0.883	0.0804214
TDP2	4.21523e-06	0.279388	0.794	0.651	0.0817248
ANXA2	4.30669e-06	0.331876	0.949	0.907	0.0834981
ATP2B4	4.52564e-06	0.316421	0.931	0.893	0.0877431
SEC62	4.76168e-06	0.31032	0.926	0.868	0.0923194
SLIT2	5.14757e-06	0.263408	0.869	0.713	0.0998012
NR2F1	6.25128e-06	0.318314	0.423	0.277	0.1212
ZNF385B	6.3033e-06	0.285775	0.726	0.571	0.122208
ARID5B	6.45986e-06	0.255064	0.491	0.329	0.125244
ZEB2	7.17432e-06	0.295367	0.56	0.408	0.139096
OLFML3	8.15771e-06	0.262489	0.594	0.42	0.158162
SERPINB6	8.23156e-06	0.256027	0.777	0.679	0.159593
LGI2	8.67815e-06	0.39013	0.731	0.601	0.168252
PELO	8.86916e-06	0.298251	0.68	0.529	0.171955
MYLIP	9.39084e-06	0.290764	0.577	0.424	0.18207
PKDCC	1.14255e-05	0.37898	0.754	0.618	0.221517
OAZ2	1.28261e-05	0.279071	0.88	0.838	0.248673
MYOF	1.33316e-05	0.254876	0.543	0.383	0.258474
LUC7L	1.34176e-05	0.265207	0.68	0.563	0.26014
ZNF503	1.65035e-05	0.311588	0.749	0.61	0.31997
HS2ST1	1.77285e-05	0.269382	0.817	0.679	0.343719
PDE10A	2.10892e-05	0.251263	0.4	0.257	0.408878
NRP2	2.21582e-05	0.465783	0.531	0.404	0.429603
VEGFC	2.3752e-05	0.28868	0.617	0.461	0.460503
ADCY5	2.41768e-05	0.292037	0.537	0.386	0.46874
JUNB	2.71273e-05	0.266074	0.566	0.407	0.525944
DES	2.73034e-05	0.31636	0.68	0.549	0.529359
PMP22	2.77125e-05	0.546681	0.486	0.357	0.537291
CD2AP	3.3561e-05	0.270361	0.606	0.48	0.650681
STRAP	3.44294e-05	0.268741	0.909	0.824	0.667517
PPM1K	3.76739e-05	0.39731	0.834	0.735	0.730421
NRBP2	4.18868e-05	0.252715	0.72	0.554	0.812101
ATP1B3	4.30161e-05	0.320994	0.783	0.695	0.833996
PBX1	4.86457e-05	0.390628	0.926	0.935	0.943142
GALNT10	5.0069e-05	0.30318	0.366	0.24	0.970739
ITGAV	5.09288e-05	0.255006	0.84	0.78	0.987408
LDHB	7.22711e-05	0.319887	0.994	0.996	1
SCD	7.75014e-05	0.283384	0.926	0.879	1
PTPN13	8.56107e-05	0.277269	0.651	0.516	1
CPNE3	9.7712e-05	0.356161	0.834	0.722	1
SNHG1	0.000102083	0.333632	0.857	0.808	1
DPP7	0.000102843	0.277769	0.703	0.593	1
AQP1	0.000107346	0.310045	0.491	0.368	1
DNAJC15	0.000109413	0.567942	0.829	0.738	1
SRSF11	0.000129545	0.307035	0.949	0.929	1
KCNJ3	0.000130512	0.255401	0.514	0.385	1
GLI3	0.000146364	0.256793	0.566	0.418	1
SYNE2	0.000153385	0.350805	0.817	0.728	1
BMP4	0.000155811	0.27963	0.8	0.716	1
MALAT1	0.000186048	0.311661	0.994	0.997	1
FBXO32	0.000193456	0.355298	0.731	0.619	1
PPP1R12B	0.000201297	0.259709	0.931	0.883	1
ARL4D	0.000212509	0.319044	0.423	0.294	1
GABARAPL1	0.000267512	0.318654	0.594	0.479	1
CXCL12	0.000273558	0.473964	0.571	0.456	1
HTRA1	0.000289858	0.277719	0.88	0.765	1
LINC00997	0.00029535	0.359161	0.594	0.482	1
SLC47A1	0.000329861	0.252296	0.463	0.339	1
ALDH1A1	0.000343145	0.506708	0.24	0.139	1
CREB5	0.000456677	0.310093	0.389	0.279	1
GRIN2A	0.00049175	0.269451	0.32	0.209	1
FNBP1	0.000657323	0.282658	0.686	0.57	1
PRDX4	0.000901919	0.386975	0.72	0.678	1
XPO4	0.00112958	0.266769	0.76	0.669	1
GADD45A	0.00123533	0.356385	0.634	0.569	1
CCDC3	0.00145335	0.314745	0.377	0.269	1
CPE	0.00257992	0.260451	0.874	0.834	1
MOXD1	0.00322653	0.386254	0.326	0.243	1
GOLGA8B	0.00377559	0.258244	0.771	0.664	1
THBS4	0.00403572	0.376354	0.234	0.156	1
LGALSL	0.00725215	0.37541	0.446	0.364	1
MYLK	0.0085514	0.305001	0.149	0.089	1
NAA15	0.0171074	0.262934	0.589	0.55	1
SST	0.0222111	1.12236	0.109	0.063	1
GOLIM4	0.0255823	0.321253	0.806	0.799	1
KLHL42	0.0266771	0.250504	0.48	0.434	1
KCTD12	0.0284931	0.716437	0.514	0.496	1
DKK1	0.0385766	0.643643	0.457	0.411	1
ADAMTS1	0.0704718	0.268371	0.377	0.321	1
RGS2	0.0859873	0.261743	0.211	0.164	1
H19	0.149701	0.747221	0.406	0.36	1
RGS5	0.291291	0.486308	0.686	0.728	1
SEMA3C	0.311676	0.287163	0.406	0.389	1

## Sheet: cluster4
	p_val	avg_log2FC	pct.1	pct.2	p_val_adj
LPGAT1	6.51999e-35	1.09238	0.958	0.597	1.2641e-30
KCNIP2	2.25564e-28	1.32901	0.932	0.614	4.37324e-24
PPP1R1A	1.0699e-26	1.01739	0.949	0.78	2.07433e-22
A2M	1.69777e-26	1.17402	0.839	0.413	3.29164e-22
XPR1	9.94995e-23	0.851449	0.907	0.626	1.9291e-18
PLN	1.37259e-21	0.826362	1	0.879	2.66117e-17
ABCC9	4.04585e-21	0.384677	0.551	0.182	7.84409e-17
NEBL	1.42628e-20	0.779299	1	0.893	2.76527e-16
COX6A2	2.7534e-20	0.566459	0.551	0.204	5.33829e-16
PKIA	1.13662e-19	0.763046	0.915	0.634	2.20369e-15
GRIA1	2.10176e-19	0.255235	0.229	0.035	4.0749e-15
SLC8A1	2.18361e-19	0.714754	0.992	0.902	4.23359e-15
SEMA3C	8.833e-19	0.731732	0.72	0.357	1.71254e-14
ZC2HC1A	1.0312e-18	0.661956	0.898	0.649	1.99928e-14
MYBPC3	3.73178e-18	0.737015	0.975	0.765	7.23517e-14
TSPAN2	2.62309e-17	0.598521	0.898	0.632	5.08565e-13
CKM	4.84346e-17	0.935968	0.966	0.757	9.39051e-13
C1orf105	5.05185e-17	0.549988	0.669	0.318	9.79453e-13
BTG1	9.63002e-17	0.606179	0.975	0.86	1.86707e-12
SMPX	2.6732e-16	0.616145	0.975	0.778	5.1828e-12
TXLNB	2.96106e-16	0.364584	0.398	0.122	5.74091e-12
PABPC4	3.11625e-16	0.504515	0.958	0.842	6.04179e-12
FITM1	7.71439e-16	0.673394	0.898	0.695	1.49567e-11
SHD	1.00822e-15	0.676533	0.898	0.669	1.95474e-11
PDE4DIP	4.45961e-15	0.510991	0.941	0.688	8.6463e-11
PAM	5.14383e-15	0.689719	1	0.903	9.97286e-11
BMP7	9.68246e-15	0.523035	0.839	0.508	1.87723e-10
MYH7B	1.00616e-14	0.524104	0.746	0.416	1.95075e-10
PDGFRA	1.11401e-14	0.70522	0.924	0.689	2.15983e-10
TTN	1.34474e-14	0.732238	1	0.996	2.60719e-10
TRDN	1.70238e-14	0.534449	0.975	0.807	3.30057e-10
JMJD1C	2.85807e-14	0.562315	0.949	0.794	5.54122e-10
TBX2	3.57766e-14	0.564619	0.78	0.426	6.93637e-10
ATP1A2	3.61106e-14	0.651193	0.814	0.516	7.00113e-10
RYR2	4.44871e-14	0.573879	0.975	0.878	8.62516e-10
CDH2	5.01251e-14	0.49911	0.975	0.917	9.71826e-10
MASP1	7.99502e-14	0.638057	0.602	0.311	1.55007e-09
CSRP3	1.07485e-13	0.657832	0.941	0.72	2.08391e-09
PDGFD	1.16812e-13	0.555807	0.551	0.266	2.26476e-09
PTK2B	2.16763e-13	0.5939	0.627	0.32	4.2026e-09
ABRA	2.83431e-13	0.47035	0.364	0.119	5.49516e-09
ATP5G3	3.34287e-13	0.40184	0.992	0.991	6.48115e-09
ATP5H	3.57152e-13	0.413616	0.975	0.933	6.92446e-09
TNNT2	3.92819e-13	0.531794	1	0.992	7.61597e-09
C12orf75	4.31688e-13	0.494289	0.678	0.394	8.36957e-09
HOMER1	4.76722e-13	0.460266	0.763	0.467	9.24269e-09
MPP6	5.99922e-13	0.549116	0.737	0.462	1.16313e-08
PPP1R12B	6.5623e-13	0.683492	0.992	0.879	1.2723e-08
CPEB4	7.96596e-13	0.56526	0.915	0.745	1.54444e-08
RBPMS2	1.58196e-12	0.477509	0.983	0.887	3.06711e-08
KLHL41	1.73443e-12	0.573327	0.932	0.731	3.36272e-08
SLC25A4	2.07437e-12	0.509228	1	0.923	4.02178e-08
CYCS	4.14963e-12	0.480384	1	0.946	8.04531e-08
RORA	4.42555e-12	0.468799	0.568	0.28	8.58026e-08
ISL1	4.70112e-12	0.618752	0.864	0.602	9.11453e-08
SCP2	4.70133e-12	0.520441	0.915	0.768	9.11493e-08
CLGN	5.41571e-12	0.347594	0.703	0.395	1.05e-07
EEF1A2	5.78918e-12	0.433808	0.975	0.776	1.12241e-07
MYH6	7.57836e-12	0.658654	0.992	0.872	1.46929e-07
MYL4	9.06869e-12	0.552103	1	0.87	1.75824e-07
ARL5A	9.22646e-12	0.421983	0.932	0.832	1.78883e-07
APOBEC2	9.9749e-12	0.548168	0.822	0.59	1.93393e-07
GPX3	1.05119e-11	0.409301	0.653	0.353	2.03805e-07
PDLIM5	1.11897e-11	0.422614	1	0.987	2.16945e-07
ADPRHL1	1.64038e-11	0.490547	0.907	0.71	3.18038e-07
MT-ATP8	1.79977e-11	0.388037	1	0.996	3.4894e-07
ACTN2	2.05738e-11	0.528627	0.983	0.876	3.98885e-07
TECRL	2.13722e-11	0.458645	1	0.956	4.14364e-07
RSPO3	2.47871e-11	0.697608	0.627	0.333	4.80572e-07
GSTO1	2.544e-11	0.409114	0.958	0.855	4.93231e-07
ARHGAP42	3.56428e-11	0.536771	0.661	0.429	6.91043e-07
MYL3	3.64142e-11	0.807401	0.78	0.526	7.05999e-07
THSD7A	4.13603e-11	0.389401	0.805	0.488	8.01893e-07
SLC10A4	5.101e-11	0.302311	0.22	0.059	9.88983e-07
MAP1B	5.30974e-11	0.596435	0.992	0.945	1.02945e-06
MT-RNR2	5.80637e-11	0.442999	1	1	1.12574e-06
BMP5	6.10122e-11	0.531658	0.915	0.752	1.18291e-06
CMYA5	7.32547e-11	0.531808	0.983	0.856	1.42026e-06
COX5B	8.85669e-11	0.387157	0.983	0.946	1.71713e-06
SLIT2	9.38401e-11	0.602644	0.915	0.716	1.81937e-06
KIAA1456	1.14334e-10	0.343253	0.585	0.313	2.21671e-06
LAPTM4B	1.25393e-10	0.344927	0.992	0.989	2.43111e-06
CITED4	1.32867e-10	0.455575	0.805	0.558	2.57602e-06
GAPDH	1.42424e-10	0.266223	1	0.999	2.76132e-06
ATP5B	1.48849e-10	0.361811	1	0.995	2.88589e-06
CNNM1	1.79223e-10	0.254165	0.39	0.154	3.47478e-06
ITGB1BP2	2.05086e-10	0.44764	0.797	0.547	3.97621e-06
REEP3	2.33829e-10	0.482044	0.89	0.746	4.53347e-06
MT-CO2	2.46252e-10	0.300529	1	1	4.77433e-06
SPHKAP	2.53656e-10	0.510621	0.975	0.765	4.91788e-06
SH3RF2	2.74112e-10	0.365561	0.61	0.339	5.31448e-06
MT-RNR1	2.90529e-10	0.41715	1	1	5.63278e-06
COL9A1	2.95831e-10	0.317722	0.424	0.179	5.73558e-06
PPARGC1A	2.99225e-10	0.468807	0.831	0.61	5.80137e-06
TNNC1	3.24712e-10	0.516436	0.983	0.862	6.29551e-06
GOT1	3.9769e-10	0.400103	0.924	0.818	7.71041e-06
COX6C	4.57893e-10	0.357824	0.983	0.958	8.87764e-06
LRRC16A	4.80873e-10	0.427303	0.686	0.415	9.32317e-06
NRP1	5.01931e-10	0.500479	0.856	0.706	9.73143e-06
ESRRG	6.18818e-10	0.390879	0.771	0.515	1.19976e-05
TMEM133	6.24719e-10	0.457743	0.712	0.465	1.21121e-05
ATP1B1	6.28075e-10	0.355934	0.966	0.806	1.21771e-05
FBXO40	6.94847e-10	0.274527	0.534	0.262	1.34717e-05
TCEA3	7.67327e-10	0.448554	0.873	0.65	1.48769e-05
REPS2	9.66788e-10	0.277841	0.373	0.158	1.87441e-05
HAND2	1.00659e-09	0.451429	0.958	0.902	1.95158e-05
NELL1	1.66973e-09	0.385082	0.441	0.205	3.23726e-05
MT-CYB	2.31759e-09	0.27677	1	1	4.49334e-05
PDK1	2.3354e-09	0.4776	0.941	0.83	4.52787e-05
LRRTM3	2.7174e-09	0.403694	0.458	0.222	5.2685e-05
FRMD3	3.38038e-09	0.307932	0.627	0.363	6.55388e-05
CAPN3	3.39635e-09	0.57757	0.822	0.563	6.58484e-05
NES	3.75251e-09	0.371225	0.975	0.873	7.27536e-05
DMD	4.12326e-09	0.477974	0.89	0.713	7.99418e-05
MCRS1	4.65817e-09	0.308659	0.814	0.597	9.03125e-05
ENO3	5.05221e-09	0.433573	0.907	0.747	9.79523e-05
TNFAIP8	5.85755e-09	0.330378	0.737	0.502	0.000113566
COX5A	7.13379e-09	0.343228	0.983	0.961	0.00013831
CKMT2	7.67082e-09	0.25903	0.551	0.303	0.000148722
CLIC5	7.77555e-09	0.356237	0.61	0.374	0.000150752
CACNA1D	7.98646e-09	0.392941	0.754	0.473	0.000154841
EPHA7	8.99406e-09	0.395553	0.686	0.442	0.000174377
STRN	9.61779e-09	0.354687	0.898	0.699	0.00018647
SOD2	9.72412e-09	0.329209	0.907	0.73	0.000188531
IDH3A	1.09318e-08	0.349654	0.822	0.573	0.000211947
PKM	1.09566e-08	0.297575	1	0.986	0.000212427
SRL	1.09758e-08	0.320076	0.542	0.295	0.0002128
ZDHHC2	1.43286e-08	0.363843	0.754	0.544	0.000277803
PLXNA4	1.58433e-08	0.276392	0.5	0.262	0.000307169
XIRP1	1.7327e-08	0.364638	0.839	0.594	0.000335936
CHCHD10	2.00729e-08	0.335822	0.966	0.887	0.000389174
ATP5C1	3.40763e-08	0.311201	0.992	0.97	0.00066067
MDH1	4.6007e-08	0.378681	1	0.966	0.000891983
ATP2A2	4.94973e-08	0.394314	1	0.982	0.000959654
FRMPD4	5.14703e-08	0.271264	0.373	0.171	0.000997906
TMEM14B	6.04421e-08	0.340982	0.932	0.786	0.00117185
LOC642366	6.5801e-08	0.315496	0.508	0.28	0.00127575
MT-ND5	6.6511e-08	0.320837	1	1	0.00128951
UQCRB	7.91875e-08	0.356512	0.89	0.788	0.00153529
ASAH1	9.20192e-08	0.250188	0.924	0.803	0.00178407
ADD3	9.65602e-08	0.406063	0.966	0.893	0.00187211
AUTS2	1.09401e-07	0.34104	0.763	0.566	0.00212107
PROX1	1.12034e-07	0.297039	0.78	0.53	0.00217211
NDUFA4	1.18408e-07	0.278186	1	0.991	0.00229569
SPAG7	1.22799e-07	0.397463	0.881	0.775	0.00238082
SNTA1	1.30273e-07	0.346904	0.932	0.769	0.00252573
LDHB	1.39993e-07	0.270279	1	0.996	0.00271419
MGAT5	1.66166e-07	0.338731	0.737	0.556	0.00322164
CPVL	1.66815e-07	0.322117	0.729	0.533	0.0032342
COX8A	1.98258e-07	0.250815	1	0.977	0.00384382
EDNRA	2.10229e-07	0.419424	0.847	0.697	0.00407591
ZNF704	2.2025e-07	0.326606	0.856	0.654	0.00427021
MYZAP	2.65081e-07	0.269111	0.415	0.212	0.00513939
ZNF521	2.71603e-07	0.301637	0.653	0.459	0.00526583
TRABD2B	3.29281e-07	0.307566	0.517	0.306	0.0063841
TRH	3.37632e-07	0.275292	0.907	0.664	0.00654602
HSPB3	3.56386e-07	0.345586	0.831	0.592	0.00690961
ATPIF1	3.65988e-07	0.328285	0.949	0.885	0.00709577
DLAT	4.48779e-07	0.371493	0.78	0.635	0.00870093
DDIT4L	4.76622e-07	0.280996	0.263	0.107	0.00924074
SGPP2	4.7676e-07	0.269446	0.551	0.314	0.00924342
CISD1	5.09472e-07	0.339929	0.856	0.728	0.00987764
NR1D2	5.39084e-07	0.295398	0.559	0.353	0.0104518
VEGFC	5.50636e-07	0.365998	0.669	0.463	0.0106757
TNRC6B	5.67648e-07	0.28152	0.949	0.804	0.0110056
MLLT3	5.82163e-07	0.299386	0.636	0.443	0.011287
EIF4EBP2	6.50261e-07	0.329485	0.907	0.832	0.0126073
POPDC2	6.66344e-07	0.274283	0.966	0.769	0.0129191
TESC	6.83569e-07	0.310244	0.737	0.493	0.013253
GPR37	6.9317e-07	0.318154	0.797	0.602	0.0134392
AFF2	7.51046e-07	0.292893	0.347	0.169	0.0145613
PGM1	8.86385e-07	0.323023	0.898	0.784	0.0171852
ASPH	9.56246e-07	0.347971	0.949	0.863	0.0185397
ATP1B2	1.08118e-06	0.324614	0.958	0.928	0.020962
MT-CO1	1.0893e-06	0.28764	1	1	0.0211193
ST3GAL1	1.15373e-06	0.347091	0.822	0.65	0.0223685
PITPNB	1.24242e-06	0.336484	0.907	0.815	0.024088
HADHB	1.28534e-06	0.349082	0.932	0.878	0.0249202
VLDLR	1.4397e-06	0.298934	0.61	0.426	0.027913
MLIP	1.61965e-06	0.280839	0.805	0.59	0.0314018
QKI	1.63784e-06	0.298737	0.975	0.961	0.0317545
SLC16A7	1.68166e-06	0.261132	0.585	0.384	0.0326039
IDH2	1.72375e-06	0.359326	0.924	0.859	0.03342
PKP2	1.91594e-06	0.282566	0.932	0.815	0.0371463
DIXDC1	2.06022e-06	0.321369	0.864	0.682	0.0399436
MYOZ2	2.14375e-06	0.347874	0.864	0.697	0.0415631
TMX4	2.40322e-06	0.331745	0.873	0.726	0.0465936
COX7B	2.42029e-06	0.26796	0.992	0.966	0.0469246
LHFPL2	2.43986e-06	0.366213	0.814	0.674	0.0473039
CREM	2.58013e-06	0.298641	0.771	0.616	0.0500236
SH3KBP1	2.92791e-06	0.298607	0.78	0.595	0.0567663
MGST3	2.99896e-06	0.305934	1	0.962	0.0581438
PDHA1	3.08172e-06	0.301956	0.966	0.886	0.0597483
PNRC1	3.08942e-06	0.3214	0.983	0.927	0.0598977
DST	3.17819e-06	0.47784	0.839	0.776	0.0616188
UQCR10	3.6996e-06	0.324277	0.924	0.87	0.0717278
VWDE	3.8716e-06	0.349607	0.873	0.745	0.0750625
CAMK2D	4.39828e-06	0.27699	0.958	0.891	0.0852738
PPIC	4.66318e-06	0.332835	0.847	0.736	0.0904098
TNNI3	4.68657e-06	0.547764	0.729	0.594	0.0908631
KIAA1324L	4.85434e-06	0.324215	0.805	0.636	0.0941159
RCAN2	5.23139e-06	0.398093	0.763	0.558	0.101426
TDP2	5.24509e-06	0.300971	0.831	0.655	0.101692
RASSF5	5.25351e-06	0.362442	0.771	0.617	0.101855
PEA15	5.38059e-06	0.313777	0.941	0.854	0.104319
MGEA5	7.63656e-06	0.44484	0.881	0.855	0.148058
GPRIN3	7.92527e-06	0.266099	0.347	0.185	0.153655
ATP6V1G2	8.25737e-06	0.282138	0.568	0.375	0.160094
FABP3	1.05574e-05	0.310808	0.839	0.68	0.204686
ECH1	1.0757e-05	0.310427	0.941	0.9	0.208557
HIST2H2BE	1.07831e-05	0.307886	0.686	0.496	0.209064
LACC1	1.11511e-05	0.342073	0.475	0.296	0.216197
CDK8	1.11953e-05	0.407725	0.559	0.393	0.217054
GNG11	1.12022e-05	0.257223	0.559	0.35	0.217188
CHP1	1.14208e-05	0.311976	0.881	0.808	0.221426
DEK	1.45541e-05	0.309254	0.873	0.767	0.282175
RASL10B	1.48225e-05	0.281745	0.703	0.522	0.287378
WEE1	1.62732e-05	0.259521	0.89	0.783	0.315505
ATP5G1	2.02558e-05	0.271218	0.873	0.784	0.39272
ARHGAP5	2.10942e-05	0.308534	0.932	0.858	0.408973
FIGN	2.38915e-05	0.364079	0.686	0.54	0.463209
KIAA0232	2.66481e-05	0.314616	0.831	0.705	0.516654
DECR1	2.8279e-05	0.287671	0.78	0.709	0.548273
LINC00648	3.03892e-05	0.257512	0.508	0.319	0.589185
ICA1	3.29862e-05	0.279843	0.576	0.397	0.639536
NDUFV2	3.39852e-05	0.316036	0.958	0.902	0.658905
ECHDC2	3.40301e-05	0.257808	0.661	0.504	0.659776
NDUFA6	3.56557e-05	0.283313	0.932	0.815	0.691292
PCGF5	3.91389e-05	0.30783	0.619	0.459	0.758825
GPI	4.02075e-05	0.263888	1	0.939	0.779543
RASSF8	4.1445e-05	0.253741	0.729	0.571	0.803536
PPM1K	4.39803e-05	0.250336	0.839	0.739	0.85269
SLC7A2	4.50173e-05	0.367935	0.763	0.646	0.872795
TMBIM6	4.60661e-05	0.274707	0.992	0.977	0.893129
ZAK	4.89616e-05	0.265323	0.958	0.895	0.949267
MT-ND4L	4.98866e-05	0.265001	1	0.982	0.967201
HIPK2	5.13482e-05	0.325636	0.898	0.838	0.995538
EPS15	7.10246e-05	0.265113	0.873	0.761	1
ALDOA	7.15322e-05	0.258917	0.992	0.977	1
MYOM1	7.18452e-05	0.28166	0.992	0.844	1
CORO6	7.24385e-05	0.295257	0.746	0.631	1
NDUFC1	7.51953e-05	0.272547	0.941	0.894	1
CD59	7.65801e-05	0.296672	0.915	0.807	1
CCDC141	8.03401e-05	0.276118	0.873	0.7	1
SYNPO2L	8.3e-05	0.255979	0.847	0.638	1
MYLK3	8.6403e-05	0.293773	0.72	0.571	1
DCBLD2	9.1638e-05	0.307288	0.839	0.74	1
ASB8	9.21002e-05	0.273381	0.703	0.547	1
MAPKAPK2	0.000107379	0.28041	0.881	0.804	1
BNIP3	0.00011658	0.312199	0.924	0.846	1
PAG1	0.000131247	0.251236	0.534	0.38	1
TRIM54	0.000136694	0.262035	0.475	0.33	1
PPP1R13B	0.000143906	0.264232	0.661	0.502	1
MID1	0.000147422	0.286746	0.78	0.632	1
SPTBN1	0.000170972	0.261266	0.966	0.951	1
WWP1	0.000175618	0.296204	0.627	0.49	1
NREP	0.000194887	0.255196	0.992	0.985	1
RRAD	0.000221822	0.255623	0.839	0.659	1
CDC14B	0.000251928	0.284226	0.737	0.604	1
UBR3	0.000283646	0.275467	0.881	0.776	1
EFR3A	0.000301309	0.273849	0.712	0.593	1
PTPRD	0.000353111	0.295322	0.932	0.889	1
TBX5	0.000401571	0.257945	0.932	0.831	1
PLEKHA5	0.000496752	0.281158	0.822	0.752	1
KIAA1191	0.000516396	0.258982	0.881	0.768	1
MT-ND6	0.000538803	0.337509	0.754	0.666	1
WSB2	0.000742542	0.266701	0.627	0.484	1
FRYL	0.000794791	0.306042	0.661	0.542	1
FH	0.000885369	0.250154	0.72	0.592	1
SCAF11	0.00116749	0.262238	0.89	0.854	1
VPS8	0.00119627	0.274903	0.636	0.534	1
NR2F2	0.00136657	0.277553	0.924	0.886	1
COL4A6	0.00148854	0.280711	0.907	0.8	1
FRMD4B	0.00187389	0.283374	0.788	0.706	1
LINC00674	0.00219907	0.26298	0.881	0.843	1
BBX	0.00221812	0.250226	0.873	0.767	1
MYL7	0.00263	0.290125	1	0.995	1
LPCAT4	0.0027203	0.261286	0.542	0.438	1
MALAT1	0.00299607	0.256341	1	0.996	1
SDHB	0.00359714	0.264112	0.78	0.688	1
PDK3	0.00370079	0.250695	0.458	0.343	1
ATF7IP	0.00749316	0.258889	0.797	0.736	1
UGDH-AS1	0.0393718	0.286165	0.695	0.631	1
FABP5	0.613125	0.675626	0.517	0.563	1
MYH7	0.993467	0.291377	0.407	0.435	1

## Sheet: cluster5
	p_val	avg_log2FC	pct.1	pct.2	p_val_adj
FN1	1.09783e-52	3.36619	0.955	0.582	2.12847e-48
COL1A1	3.14719e-49	3.20301	0.991	0.851	6.10177e-45
COL1A2	1.0746e-48	3.04824	0.946	0.605	2.08343e-44
PENK	1.61738e-29	2.64965	0.232	0.019	3.13578e-25
COL3A1	9.99404e-46	2.63669	0.964	0.677	1.93765e-41
VIM	1.02359e-57	2.58536	1	0.854	1.98454e-53
TAGLN	1.34009e-22	2.57845	0.83	0.59	2.59816e-18
TMSB4X	6.01231e-54	2.25915	1	0.655	1.16567e-49
ACTG2	4.09029e-30	2.20691	0.268	0.028	7.93026e-26
SULF1	1.85099e-48	2.19353	0.688	0.154	3.5887e-44
SPARC	1.33898e-51	2.15672	1	0.877	2.59602e-47
MFAP4	4.75634e-36	2.14978	0.83	0.394	9.22159e-32
COL6A3	3.49462e-95	2.087	0.777	0.089	6.77537e-91
ACTA2	1.81164e-09	2.04742	0.714	0.584	3.51241e-05
PDLIM3	4.86592e-19	2.00799	0.875	0.694	9.43404e-15
ACTB	1.83356e-48	1.95789	1	0.961	3.55491e-44
TNC	4.21626e-29	1.95657	0.554	0.16	8.17448e-25
MARCKS	8.9651e-40	1.92899	0.982	0.578	1.73815e-35
FBN1	4.89731e-87	1.82612	0.866	0.142	9.4949e-83
ACTG1	1.57466e-47	1.82318	1	0.973	3.05296e-43
TPM4	8.79616e-49	1.81817	0.982	0.835	1.7054e-44
BGN	3.09463e-74	1.71121	0.58	0.054	5.99986e-70
S100A11	8.17441e-55	1.63758	0.964	0.432	1.58485e-50
KLF6	1.95738e-29	1.61081	0.884	0.455	3.79497e-25
TMSB10	1.91106e-50	1.60969	0.991	0.937	3.70516e-46
COL5A1	2.98056e-45	1.59173	0.92	0.432	5.77871e-41
SLN	8.48268e-30	1.58191	0.509	0.125	1.64462e-25
SERPINE2	9.13554e-35	1.57476	0.652	0.193	1.7712e-30
LAMB1	7.84661e-44	1.56259	0.884	0.346	1.5213e-39
COL4A1	1.50077e-19	1.55662	0.866	0.779	2.90968e-15
IGFBP7	1.73436e-16	1.51912	0.777	0.496	3.36258e-12
CALD1	2.82684e-21	1.49837	0.973	0.863	5.48067e-17
ACTN1	2.36995e-25	1.48944	0.92	0.733	4.59486e-21
SYNPO	2.61342e-59	1.47409	0.857	0.232	5.06691e-55
GPC3	2.44848e-18	1.4666	0.723	0.405	4.74711e-14
DLK1	7.51184e-18	1.45934	0.321	0.077	1.4564e-13
FTL	3.75136e-49	1.45704	1	0.968	7.27314e-45
FLNA	9.04943e-34	1.44652	0.938	0.707	1.7545e-29
KCTD12	1.47029e-18	1.44245	0.741	0.475	2.85059e-14
MYH10	4.18323e-28	1.4344	0.982	0.898	8.11044e-24
HAPLN1	5.31703e-15	1.43248	0.348	0.104	1.03087e-10
PTN	4.05499e-16	1.40476	0.812	0.618	7.86182e-12
COL6A2	2.98198e-37	1.39092	0.964	0.659	5.78145e-33
TCF21	5.51904e-30	1.37176	0.509	0.122	1.07003e-25
MFAP2	1.40514e-37	1.36596	0.946	0.587	2.72429e-33
TUBA1A	5.98896e-30	1.29451	0.973	0.856	1.16114e-25
MMP2	2.89154e-49	1.28443	0.777	0.214	5.60612e-45
HMGA2	1.64251e-27	1.26918	0.946	0.714	3.1845e-23
SOX4	4.87786e-25	1.26818	0.991	0.93	9.4572e-21
MYH9	6.57235e-28	1.26335	0.955	0.735	1.27425e-23
ANXA1	2.34534e-53	1.23618	0.643	0.109	4.54715e-49
SH3BGRL3	2.62494e-35	1.23333	0.911	0.579	5.08923e-31
LTBP4	3.01366e-34	1.2208	0.875	0.47	5.84288e-30
DCN	2.94419e-17	1.21749	0.268	0.055	5.70819e-13
PLS3	1.02379e-30	1.21127	0.866	0.445	1.98492e-26
ETS1	3.48314e-69	1.20949	0.616	0.073	6.75311e-65
EMILIN1	5.87507e-64	1.20522	0.741	0.138	1.13906e-59
TUBB	1.3094e-41	1.2049	1	0.974	2.53867e-37
CSRP2	4.75072e-24	1.19922	0.929	0.758	9.2107e-20
CCDC3	9.5223e-17	1.19255	0.545	0.259	1.84618e-12
COL5A2	9.49918e-30	1.19115	0.902	0.553	1.8417e-25
PTGDS	1.13618e-15	1.18396	0.571	0.253	2.20283e-11
COL4A2	1.67064e-16	1.17245	0.982	0.938	3.23903e-12
FBLN2	4.45115e-40	1.16931	0.821	0.3	8.62989e-36
LGALS1	5.70944e-46	1.15501	0.438	0.052	1.10695e-41
LITAF	2.22059e-28	1.12986	0.857	0.502	4.30528e-24
UCHL1	7.07251e-25	1.12659	0.866	0.594	1.37122e-20
ENC1	3.90504e-48	1.12226	0.554	0.088	7.57109e-44
IFITM3	1.052e-28	1.12007	1	0.935	2.03961e-24
IGFBP2	2.71507e-31	1.11983	0.884	0.48	5.26398e-27
PHLDA1	2.98947e-21	1.11876	0.696	0.332	5.79598e-17
PLAT	3.43925e-36	1.11188	0.58	0.132	6.66801e-32
MGP	2.36055e-23	1.1069	0.277	0.042	4.57664e-19
LEFTY2	1.24284e-10	1.10495	0.393	0.168	2.40962e-06
SEMA3D	1.76593e-43	1.09541	0.777	0.229	3.42378e-39
COL6A1	3.98375e-20	1.08738	0.964	0.915	7.7237e-16
TIMP1	5.85111e-26	1.07905	0.973	0.812	1.13441e-21
LASP1	1.10081e-33	1.0783	0.857	0.409	2.13425e-29
ID4	2.75856e-19	1.06668	0.821	0.504	5.3483e-15
PLK2	5.77151e-35	1.06103	0.536	0.119	1.11898e-30
FHL1	1.58473e-11	1.03644	0.786	0.624	3.07248e-07
CRIM1	7.99481e-07	1.03226	0.509	0.34	0.0155003
CDH11	7.88008e-23	1.02804	0.723	0.364	1.52779e-18
PCDH18	1.37385e-49	1.02672	0.616	0.109	2.66362e-45
ANXA5	8.96324e-30	1.02646	0.973	0.805	1.73779e-25
FSTL1	4.02664e-23	1.02489	0.991	0.954	7.80685e-19
ITGA1	2.16014e-30	1.0232	0.696	0.234	4.18809e-26
CSRP1	1.87865e-08	1.0219	0.821	0.734	0.000364232
ID1	9.86171e-08	1.02046	0.652	0.472	0.00191199
GUCY1A3	8.18637e-09	1.01326	0.768	0.668	0.000158717
MECOM	4.696e-29	1.01255	0.536	0.143	9.1046e-25
EHD2	9.87789e-48	1.00021	0.679	0.156	1.91513e-43
TPM2	2.84968e-15	0.975099	0.964	0.895	5.52496e-11
ITGAV	4.0022e-15	0.973729	0.884	0.779	7.75947e-11
APOE	8.29196e-16	0.9615	0.902	0.742	1.60765e-11
RPS6	6.73483e-37	0.960429	1	0.996	1.30575e-32
GJA1	3.83891e-35	0.957442	0.58	0.127	7.44288e-31
PDGFRB	4.12088e-65	0.957399	0.67	0.094	7.98956e-61
MXRA8	1.51085e-28	0.956557	0.804	0.387	2.92923e-24
MYRF	1.10088e-24	0.946778	0.946	0.67	2.13438e-20
PELO	3.7188e-13	0.941615	0.759	0.53	7.21002e-09
COL9A3	2.00741e-28	0.935381	0.554	0.142	3.89197e-24
OLFML2A	7.32118e-23	0.933589	0.768	0.408	1.41943e-18
HLA-A	1.24776e-27	0.93311	0.866	0.589	2.41915e-23
FSCN1	1.66438e-23	0.92747	0.938	0.836	3.22689e-19
MARCKSL1	1.34809e-32	0.915044	0.991	0.925	2.61368e-28
SAT1	2.5931e-20	0.913751	0.696	0.374	5.0275e-16
CAMK2N1	4.05904e-18	0.913733	0.446	0.139	7.86966e-14
BCAT1	2.83863e-23	0.910874	0.839	0.514	5.50353e-19
SERPINH1	4.79404e-27	0.908181	0.955	0.836	9.29468e-23
CRYAB	7.00938e-11	0.904954	0.696	0.92	1.35898e-06
PLTP	5.39287e-29	0.90404	0.848	0.405	1.04557e-24
TGFBI	3.61841e-34	0.903567	0.411	0.062	7.01538e-30
WISP1	3.90188e-39	0.891702	0.455	0.07	7.56497e-35
NOTCH3	3.78941e-30	0.886986	0.857	0.416	7.34692e-26
TPM3	1.64402e-31	0.88593	0.92	0.591	3.18742e-27
DNM3OS	9.09091e-68	0.884702	0.357	0.011	1.76255e-63
CDKN1A	1.21734e-09	0.884198	0.491	0.234	2.36018e-05
RPL37	7.14048e-31	0.882521	1	0.996	1.3844e-26
SEMA6A	4.0987e-12	0.882347	0.714	0.462	7.94655e-08
RBM3	1.73547e-23	0.876823	0.911	0.633	3.36473e-19
GNAI2	4.98687e-28	0.874431	0.946	0.793	9.66855e-24
IFITM1	9.62144e-14	0.872002	0.688	0.401	1.86541e-09
VCAN	1.14161e-08	0.855857	0.92	0.943	0.000221335
RPS12	2.21106e-30	0.848323	1	0.995	4.2868e-26
TCF12	2.65639e-19	0.839914	0.839	0.527	5.1502e-15
RCN1	1.15086e-22	0.838656	0.884	0.575	2.23128e-18
SDC2	8.40479e-22	0.836831	0.848	0.532	1.62952e-17
LOX	4.24362e-40	0.834058	0.429	0.057	8.22753e-36
SERPINE1	1.90155e-09	0.828556	0.196	0.053	3.68673e-05
IQGAP1	8.37245e-27	0.825783	0.804	0.376	1.62325e-22
GSTP1	1.47461e-25	0.825748	0.938	0.901	2.85897e-21
FBLN1	3.44683e-43	0.824895	0.804	0.257	6.68271e-39
CAP1	5.39895e-25	0.820614	0.92	0.753	1.04675e-20
ZYX	6.49691e-15	0.817534	0.92	0.845	1.25962e-10
CDKN1C	1.77359e-12	0.816436	0.902	0.75	3.43863e-08
MICAL2	8.18323e-13	0.812041	0.911	0.771	1.58656e-08
PXDN	3.41964e-18	0.811008	0.92	0.82	6.62999e-14
HEY1	1.8539e-21	0.810372	0.634	0.259	3.59435e-17
DACT1	4.83812e-21	0.808928	0.634	0.267	9.38015e-17
PCOLCE	1.33579e-23	0.806205	0.705	0.29	2.58983e-19
TM4SF1	4.7662e-33	0.80514	0.312	0.034	9.24072e-29
SHC1	1.72425e-22	0.804814	0.804	0.473	3.34298e-18
MRC2	4.46817e-22	0.798878	0.92	0.579	8.66289e-18
PRSS23	2.86111e-07	0.7947	0.554	0.369	0.00554711
TUBA1B	1.62553e-18	0.791956	0.991	0.977	3.15157e-14
COL9A2	7.36647e-35	0.790031	0.312	0.034	1.42821e-30
ITGA5	4.34207e-28	0.787148	0.777	0.357	8.41841e-24
RPS20	7.27919e-31	0.785217	1	0.997	1.41129e-26
LRRC17	2.20834e-28	0.782404	0.589	0.173	4.28154e-24
FLRT2	1.43002e-12	0.781054	0.848	0.642	2.77253e-08
GNG2	2.30414e-53	0.779717	0.473	0.05	4.46727e-49
EFNA5	7.2896e-12	0.779445	0.777	0.531	1.41331e-07
ANKRD50	2.14328e-18	0.779208	0.857	0.606	4.1554e-14
DSC3	8.47174e-22	0.778315	0.589	0.207	1.6425e-17
RPL10	6.63934e-35	0.777994	1	0.996	1.28724e-30
THBS1	5.7002e-11	0.777471	0.473	0.22	1.10515e-06
LIMA1	6.95037e-32	0.775821	0.661	0.196	1.34754e-27
HEYL	3.37774e-54	0.773514	0.473	0.049	6.54876e-50
ARPC2	7.44896e-26	0.773416	0.991	0.969	1.4442e-21
RRBP1	1.67646e-25	0.770504	0.723	0.329	3.25032e-21
LOXL1	1.43726e-24	0.770424	0.607	0.216	2.78656e-20
RPL28	3.19397e-30	0.768155	1	0.978	6.19248e-26
COTL1	2.70821e-40	0.767797	0.545	0.103	5.25069e-36
RGS2	3.31845e-16	0.766536	0.429	0.145	6.43381e-12
MIR100HG	5.39623e-17	0.756436	0.83	0.543	1.04622e-12
CTHRC1	2.88279e-29	0.754874	0.536	0.138	5.58915e-25
RPL6	1.79788e-31	0.753729	1	0.993	3.48572e-27
ISLR	2.65344e-68	0.753409	0.5	0.039	5.14448e-64
FAT3	5.72933e-14	0.752571	0.598	0.291	1.1108e-09
EFNB2	4.19543e-08	0.75252	0.714	0.56	0.000813409
CREB3L1	4.15375e-30	0.75158	0.634	0.2	8.05329e-26
AHNAK	7.49519e-20	0.749652	0.911	0.66	1.45317e-15
ID3	8.00539e-08	0.748085	0.857	0.781	0.00155209
FTH1	6.05093e-29	0.747983	1	0.989	1.17315e-24
FILIP1L	5.34381e-18	0.747643	0.455	0.145	1.03606e-13
ARPC5	2.15408e-20	0.746001	0.92	0.726	4.17633e-16
ARHGEF40	8.30696e-21	0.745555	0.812	0.461	1.61055e-16
TAGLN2	2.68347e-35	0.744957	0.598	0.144	5.20272e-31
APLP1	1.02478e-30	0.744523	0.777	0.278	1.98684e-26
RAB31	9.70645e-19	0.744008	0.857	0.579	1.88189e-14
SULF2	1.25291e-22	0.734076	0.491	0.134	2.42913e-18
C1orf198	1.24198e-06	0.732781	0.786	0.682	0.0240796
CDC42EP1	1.09335e-31	0.731614	0.696	0.222	2.11978e-27
PLXDC1	8.4486e-39	0.727309	0.518	0.099	1.63801e-34
FAM114A1	9.75665e-28	0.725635	0.777	0.369	1.89162e-23
SACS	3.56982e-11	0.725431	0.723	0.508	6.92117e-07
GUCY1A2	2.11856e-18	0.721327	0.482	0.154	4.10747e-14
FLNB	5.57573e-20	0.720039	0.696	0.336	1.08102e-15
SSR2	2.87776e-22	0.719174	0.955	0.828	5.5794e-18
MSN	8.84953e-19	0.718989	0.795	0.559	1.71575e-14
RPS21	1.77976e-21	0.718928	0.991	0.951	3.4506e-17
RPL15	3.12458e-31	0.718384	1	1	6.05794e-27
RPS19	7.31535e-26	0.718313	1	0.978	1.4183e-21
SNAI2	2.62114e-27	0.717709	0.562	0.165	5.08186e-23
TUBB3	4.74942e-33	0.717014	0.527	0.12	9.20817e-29
NCCRP1	2.62403e-14	0.71663	0.545	0.232	5.08746e-10
CCL2	5.25522e-12	0.714928	0.143	0.022	1.01888e-07
ARF4	2.7804e-20	0.71381	0.955	0.86	5.39063e-16
SEZ6L2	1.93212e-41	0.710674	0.634	0.139	3.746e-37
CST3	4.88065e-15	0.710198	0.902	0.74	9.4626e-11
LOXL2	1.08137e-24	0.709326	0.661	0.253	2.09657e-20
NGFR	1.12269e-14	0.707094	0.411	0.143	2.17668e-10
H3F3B	2.41171e-19	0.704592	0.991	0.938	4.67582e-15
RPL12	7.24778e-20	0.702879	1	0.979	1.4052e-15
MAGED2	1.76809e-15	0.700989	0.955	0.943	3.42797e-11
P4HB	6.00976e-19	0.700828	0.902	0.813	1.16517e-14
PHGDH	4.52703e-18	0.697396	0.625	0.29	8.777e-14
RAMP2	6.23116e-33	0.69538	0.58	0.146	1.2081e-28
TIMP2	2.16644e-20	0.693016	0.786	0.5	4.20029e-16
CALU	3.0495e-19	0.692442	0.938	0.87	5.91236e-15
NFIA	9.66058e-08	0.686487	0.741	0.581	0.00187299
SCARB2	2.38415e-14	0.685807	0.938	0.808	4.62238e-10
TUBB6	1.02139e-07	0.684649	0.661	0.474	0.00198027
PSAT1	1.23555e-12	0.682324	0.455	0.195	2.39548e-08
GDF6	2.42756e-19	0.681701	0.348	0.084	4.70655e-15
LIMD2	8.39528e-27	0.681065	0.821	0.393	1.62768e-22
SESN3	8.20367e-14	0.679907	0.723	0.445	1.59053e-09
RPL34	1.60829e-24	0.679161	1	0.998	3.11815e-20
MYL12B	1.211e-14	0.678379	0.92	0.804	2.34789e-10
RAC1	2.44438e-27	0.676543	1	0.958	4.73916e-23
MAP3K1	8.55556e-13	0.6764	0.643	0.372	1.65875e-08
TGFBR1	5.60554e-17	0.676194	0.759	0.476	1.0868e-12
HDLBP	2.79731e-20	0.675554	0.973	0.919	5.42343e-16
CRABP2	8.66388e-12	0.672031	0.741	0.462	1.67975e-07
SEC31A	2.54886e-20	0.671456	0.964	0.862	4.94173e-16
IGFBP4	6.68819e-13	0.670754	0.598	0.295	1.29671e-08
ARID5B	2.54944e-12	0.669867	0.598	0.327	4.94286e-08
STMN1	1.15572e-19	0.669491	0.982	0.946	2.24071e-15
SOX9	4.47153e-18	0.668893	0.357	0.094	8.66941e-14
EVA1B	6.04427e-36	0.66714	0.714	0.206	1.17186e-31
CD81	6.37961e-22	0.666713	1	0.95	1.23688e-17
MAP2	1.23243e-36	0.666047	0.554	0.114	2.38944e-32
RPL27A	1.32654e-26	0.665726	1	0.992	2.5719e-22
GPC6	6.02178e-15	0.66344	0.696	0.41	1.1675e-10
ITGB1	1.82842e-18	0.66343	0.991	0.964	3.54494e-14
RAI14	6.60832e-11	0.662679	0.679	0.453	1.28122e-06
RPS7	4.57949e-24	0.6621	1	0.996	8.87871e-20
CXXC5	1.04191e-11	0.661171	0.786	0.59	2.02006e-07
FGFR1	7.92153e-19	0.660086	0.848	0.524	1.53583e-14
CCDC80	3.28788e-08	0.657848	0.812	0.625	0.000637454
LIPA	1.85724e-31	0.656672	0.625	0.186	3.60082e-27
RPL35A	1.16247e-21	0.656107	1	0.992	2.2538e-17
RPL13	3.83489e-24	0.653159	1	0.997	7.43509e-20
SLC3A2	9.60484e-12	0.650911	0.723	0.488	1.86219e-07
RPL39	7.27907e-21	0.650838	1	0.979	1.41127e-16
SEC61B	9.32158e-20	0.648012	0.964	0.705	1.80727e-15
ADAMTS5	1.20541e-11	0.647309	0.312	0.097	2.33705e-07
ENG	8.90083e-08	0.645868	0.286	0.115	0.00172569
TFPI	4.10543e-20	0.645613	0.536	0.197	7.95961e-16
CRTAP	4.68313e-17	0.645278	0.964	0.825	9.07966e-13
ANGPTL2	1.49255e-48	0.644652	0.545	0.081	2.89376e-44
STK38L	5.41542e-10	0.644522	0.661	0.43	1.04994e-05
SEPT6	1.00684e-16	0.644163	0.67	0.309	1.95206e-12
FKBP10	8.34174e-14	0.643483	0.866	0.59	1.6173e-09
FZD2	4.22708e-17	0.642416	0.839	0.575	8.19546e-13
RHOBTB1	1.00388e-24	0.64228	0.696	0.28	1.94633e-20
RPS3A	1.07955e-24	0.642037	1	0.996	2.09303e-20
C3orf58	4.42207e-09	0.640144	0.75	0.51	8.5735e-05
CDK2AP1	7.35769e-18	0.639455	0.911	0.766	1.42651e-13
CNN3	8.1063e-14	0.63938	0.732	0.49	1.57165e-09
CKAP4	2.83163e-19	0.63714	0.938	0.866	5.48997e-15
PFN1	1.91744e-16	0.636523	1	0.988	3.71752e-12
LRRC32	1.10529e-23	0.635928	0.509	0.152	2.14294e-19
KDELR2	5.30202e-20	0.635244	0.929	0.701	1.02796e-15
RPS29	5.90779e-21	0.63493	1	0.994	1.1454e-16
NID1	1.07761e-11	0.634792	0.75	0.528	2.08926e-07
PTBP1	2.95842e-20	0.633244	0.911	0.602	5.73579e-16
RPL18A	4.06103e-26	0.631865	1	0.996	7.87353e-22
RPL30	3.08769e-20	0.631421	1	0.994	5.98642e-16
ROBO1	6.2424e-17	0.628107	0.643	0.3	1.21028e-12
STMN2	3.75561e-31	0.625424	0.188	0.009	7.28138e-27
RPL7A	6.57968e-24	0.62538	1	0.993	1.27567e-19
TUBA1C	3.02332e-15	0.624053	0.616	0.315	5.86161e-11
CADM1	1.23857e-07	0.623802	0.804	0.66	0.00240134
C4orf48	7.88129e-17	0.619859	0.83	0.565	1.52802e-12
RPS27	2.58855e-17	0.618393	1	0.996	5.01869e-13
RPLP2	2.79515e-24	0.618278	1	0.989	5.41924e-20
PDLIM7	7.48542e-11	0.617075	0.866	0.774	1.45127e-06
RHOA	2.01111e-24	0.616162	0.982	0.957	3.89915e-20
TPT1	1.35797e-27	0.615149	1	0.998	2.63283e-23
PHLDB2	7.13026e-16	0.615113	0.652	0.312	1.38242e-11
SEC24D	3.76377e-22	0.613639	0.679	0.279	7.29719e-18
ANTXR1	1.2113e-16	0.612726	0.795	0.505	2.34846e-12
CRABP1	2.53779e-08	0.610933	0.143	0.034	0.000492027
LAMC1	3.37479e-09	0.609855	0.964	0.903	6.54305e-05
CLTA	2.18675e-19	0.609585	0.884	0.621	4.23968e-15
ADAM9	3.54587e-11	0.607765	0.688	0.468	6.87474e-07
CDK4	1.80506e-17	0.606874	0.893	0.65	3.49966e-13
ITM2B	3.51064e-15	0.606348	1	0.971	6.80642e-11
ENAH	2.70744e-10	0.605679	0.973	0.954	5.24919e-06
CFL1	7.11366e-22	0.605512	1	0.995	1.3792e-17
KCNA5	2.3354e-08	0.605194	0.482	0.269	0.000452787
TRPS1	2.17508e-19	0.604755	0.661	0.289	4.21705e-15
RPL23	4.1359e-20	0.604229	1	0.995	8.01868e-16
SNCAIP	5.64945e-30	0.601593	0.509	0.119	1.09532e-25
CALM1	2.26305e-06	0.601256	0.875	0.842	0.043876
LOC728392	4.10273e-17	0.600528	0.714	0.4	7.95437e-13
VAT1	5.08739e-20	0.599309	0.839	0.519	9.86342e-16
RPS23	4.44844e-22	0.598316	1	0.999	8.62464e-18
S100A6	4.91199e-13	0.595906	0.652	0.366	9.52337e-09
PAPPA	1.59033e-25	0.595183	0.455	0.11	3.08333e-21
GBP4	2.66981e-12	0.595143	0.482	0.218	5.17622e-08
CHSY1	1.52836e-11	0.595115	0.866	0.618	2.96318e-07
CD63	2.49354e-19	0.594262	0.991	0.944	4.83448e-15
CERCAM	2.26657e-19	0.594201	0.732	0.387	4.39443e-15
CLIC1	2.76842e-14	0.594177	0.866	0.712	5.36741e-10
SERF2	2.8487e-13	0.593161	0.991	0.981	5.52305e-09
RPL38	6.21499e-18	0.592062	1	0.992	1.20496e-13
RNF24	4.84274e-13	0.591346	0.518	0.247	9.38911e-09
THY1	4.54018e-44	0.590977	0.429	0.05	8.80249e-40
RPS17	1.59996e-06	0.590653	0.723	0.663	0.03102
BMF	2.07041e-09	0.588586	0.625	0.407	4.01412e-05
RPL32	1.03953e-19	0.587773	1	0.996	2.01543e-15
RPL31	3.99345e-17	0.587625	1	0.989	7.7425e-13
DSEL	3.35298e-17	0.586848	0.554	0.22	6.50075e-13
RPL36	1.08653e-18	0.586779	1	0.974	2.10657e-14
ERBB3	2.44255e-06	0.586301	0.196	0.074	0.0473561
TUBB2A	7.21077e-19	0.585828	0.661	0.295	1.39802e-14
TLN1	3.60549e-12	0.585384	0.893	0.866	6.99033e-08
RRAS	7.93875e-19	0.584945	0.741	0.425	1.53917e-14
RPL17	7.98041e-15	0.584604	1	0.989	1.54724e-10
ECE1	1.70564e-17	0.581101	0.714	0.361	3.30689e-13
RPL27	4.77259e-20	0.580953	1	0.989	9.2531e-16
GPX8	7.1243e-13	0.579964	0.821	0.579	1.38126e-08
RPL9	1.5125e-21	0.579183	1	0.998	2.93244e-17
TTC3	9.50469e-14	0.579146	0.964	0.914	1.84277e-09
ACTN4	9.324e-08	0.579029	0.893	0.794	0.00180774
SOX6	3.20076e-24	0.577272	0.5	0.132	6.20564e-20
NT5DC2	6.72731e-11	0.576942	0.804	0.662	1.30429e-06
RPS8	1.30408e-20	0.575803	1	0.999	2.52834e-16
ABCA1	3.06661e-08	0.57531	0.688	0.492	0.000594554
PABPC1	1.95198e-16	0.574392	0.991	0.96	3.78451e-12
KANK2	2.11241e-13	0.574033	0.839	0.595	4.09555e-09
RPS9	2.50912e-17	0.573166	0.991	0.954	4.86468e-13
TWIST1	4.48285e-08	0.570876	0.411	0.209	0.000869135
EDIL3	4.05035e-19	0.569636	0.366	0.094	7.85283e-15
RPS3	8.93262e-18	0.568659	1	0.988	1.73186e-13
RPL37A	1.36297e-18	0.568261	1	0.996	2.64252e-14
LIMS1	7.60747e-09	0.567522	0.732	0.53	0.000147494
RPS11	3.45978e-17	0.567151	1	0.99	6.70783e-13
PTMA	4.62889e-17	0.567038	1	0.979	8.9745e-13
FXYD5	8.44767e-33	0.566708	0.607	0.153	1.63783e-28
RPL19	4.99729e-20	0.566536	1	0.992	9.68875e-16
TCF4	6.45057e-11	0.566446	0.821	0.598	1.25064e-06
RPS5	2.00794e-19	0.565511	1	0.988	3.89299e-15
STC2	1.24614e-08	0.565208	0.42	0.212	0.000241601
INHBA	8.07838e-08	0.564791	0.268	0.104	0.00156624
RPS15A	1.01097e-19	0.56443	1	0.999	1.96006e-15
ACTR2	2.52453e-14	0.564222	0.893	0.768	4.89456e-10
RPL7	1.24985e-22	0.563663	1	0.994	2.42321e-18
BTG3	4.56654e-13	0.562842	0.804	0.556	8.85361e-09
RPS27A	8.1058e-19	0.560931	1	0.997	1.57155e-14
RPL14	1.07607e-21	0.560378	1	0.993	2.08629e-17
RGL1	2.36901e-17	0.560219	0.634	0.282	4.59303e-13
WSB1	8.66574e-13	0.559971	1	0.956	1.68011e-08
CCNL2	1.31601e-12	0.559828	0.929	0.76	2.55148e-08
SND1	2.47104e-14	0.556942	0.911	0.698	4.79086e-10
SERP1	1.25612e-15	0.554928	0.866	0.631	2.43536e-11
SHISA5	5.35689e-15	0.554736	0.875	0.68	1.03859e-10
ZBTB8A	5.98344e-12	0.554372	0.634	0.365	1.16007e-07
RPL23A	1.71011e-15	0.554225	1	0.984	3.31556e-11
OST4	3.04269e-15	0.552994	0.964	0.906	5.89917e-11
PMEL	9.6299e-08	0.552418	0.259	0.102	0.00186705
TTYH3	4.52354e-16	0.552218	0.821	0.561	8.77024e-12
CYFIP1	2.29324e-18	0.551987	0.795	0.478	4.44614e-14
GLI3	4.77897e-12	0.551752	0.696	0.413	9.26548e-08
GNB1	2.5137e-16	0.550917	0.929	0.875	4.87357e-12
S100A10	3.34064e-25	0.550912	0.848	0.39	6.47683e-21
CMTM3	6.19007e-14	0.550152	0.866	0.613	1.20013e-09
SERPINB9	3.78198e-20	0.549747	0.625	0.246	7.3325e-16
DPYSL3	4.81623e-07	0.548238	0.839	0.788	0.0093377
RPL26	2.17911e-15	0.548208	1	0.994	4.22485e-11
ARPC1B	6.26795e-25	0.546907	0.652	0.242	1.21523e-20
SPON1	2.23278e-08	0.546325	0.491	0.262	0.000432892
OSTC	2.48735e-12	0.54599	0.911	0.807	4.82248e-08
EEF1B2	4.46222e-15	0.545278	1	0.952	8.65136e-11
SH2D3C	1.51848e-26	0.545213	0.402	0.079	2.94404e-22
FOXC1	6.33299e-14	0.545212	0.527	0.229	1.22784e-09
RPL3	6.98347e-21	0.544051	1	0.995	1.35396e-16
CLIP3	7.23709e-14	0.54278	0.777	0.515	1.40313e-09
PPIA	5.23533e-23	0.542714	1	0.996	1.01503e-18
FCGRT	8.19591e-16	0.542328	0.67	0.349	1.58902e-11
DDX5	2.01111e-19	0.53983	1	0.968	3.89914e-15
GLIPR2	8.45411e-32	0.538695	0.58	0.15	1.63908e-27
AHCY	3.20997e-09	0.538623	0.839	0.706	6.22348e-05
DDAH2	6.22235e-14	0.5379	0.83	0.587	1.20639e-09
RPL10A	8.37982e-20	0.535949	1	0.996	1.62468e-15
AGRN	1.08205e-13	0.535894	0.812	0.505	2.09787e-09
NFIB	5.84985e-08	0.53586	0.848	0.756	0.00113417
SSC5D	2.46873e-48	0.532316	0.384	0.033	4.78637e-44
CPNE2	2.01706e-20	0.528432	0.518	0.169	3.91068e-16
IL33	1.9705e-44	0.528359	0.232	0.007	3.8204e-40
RPS4X	2.34625e-18	0.523499	1	0.994	4.54891e-14
GOLM1	6.69268e-11	0.522288	0.768	0.544	1.29758e-06
TRO	5.38189e-14	0.521735	0.759	0.465	1.04344e-09
TKT	8.37634e-17	0.520901	0.688	0.318	1.624e-12
ARPC3	7.50768e-18	0.520796	0.946	0.731	1.45559e-13
RHOC	7.52153e-12	0.520791	0.911	0.771	1.45827e-07
RPL35	2.63257e-13	0.518362	1	0.981	5.10403e-09
BMP1	1.87393e-16	0.518163	0.589	0.256	3.63318e-12
TCEAL7	6.30826e-19	0.51681	0.545	0.203	1.22305e-14
PTPRF	5.30729e-12	0.514867	0.866	0.683	1.02898e-07
MEIS3	5.79454e-23	0.513713	0.67	0.277	1.12345e-18
CTSB	3.61006e-11	0.511808	0.893	0.757	6.99918e-07
NYNRIN	1.37869e-17	0.509931	0.866	0.55	2.673e-13
YWHAZ	9.69078e-16	0.507613	1	0.986	1.87885e-11
DYNC1I2	7.34897e-14	0.507538	0.938	0.848	1.42482e-09
RND3	3.94161e-14	0.507419	0.402	0.139	7.64199e-10
MAF	3.51635e-12	0.50594	0.384	0.139	6.81751e-08
RPL11	1.84238e-18	0.505749	1	0.995	3.572e-14
NPM1	1.07405e-14	0.504052	0.991	0.981	2.08236e-10
RCN2	1.17055e-15	0.503581	0.875	0.634	2.26946e-11
DYNC1H1	6.26279e-13	0.50293	0.938	0.853	1.21423e-08
SPRR2F	1.92256e-12	0.50292	0.143	0.021	3.72746e-08
ELK3	1.97537e-16	0.502904	0.482	0.178	3.82984e-12
SELENBP1	1.71698e-09	0.499907	0.554	0.321	3.32888e-05
P2RY1	2.54324e-08	0.498942	0.321	0.142	0.000493083
EFNB1	4.0214e-11	0.498608	0.545	0.288	7.79669e-07
CHPF	2.6041e-12	0.498292	0.777	0.544	5.04882e-08
KDELR3	6.32997e-15	0.49816	0.562	0.271	1.22725e-10
MAP1LC3A	2.09268e-06	0.497286	0.643	0.492	0.0405729
LPP	4.94939e-07	0.497205	0.911	0.856	0.00959587
SEPT11	7.16486e-09	0.496922	0.804	0.653	0.000138912
MAGED1	1.31832e-13	0.496816	0.991	0.959	2.55596e-09
TNS3	1.79658e-15	0.495949	0.554	0.234	3.48322e-11
ROBO2	3.32497e-18	0.495711	0.464	0.143	6.44645e-14
FNDC3B	1.70948e-08	0.494325	0.777	0.68	0.000331434
RPS2	2.67562e-17	0.494102	1	0.999	5.18749e-13
MYLK	2.66717e-07	0.493468	0.232	0.084	0.00517111
EMP3	2.98248e-15	0.493327	0.777	0.455	5.78243e-11
TRAF5	8.16497e-17	0.493223	0.545	0.208	1.58302e-12
RPL41	8.79405e-19	0.493013	1	1	1.70499e-14
STAT6	1.00807e-10	0.491543	0.732	0.509	1.95445e-06
COL21A1	1.89368e-13	0.490796	0.455	0.18	3.67147e-09
SPARCL1	4.2528e-10	0.490502	0.143	0.027	8.24533e-06
ARHGDIA	4.3905e-12	0.490156	0.786	0.616	8.5123e-08
TUBB2B	1.76094e-25	0.488889	0.393	0.082	3.41411e-21
HLA-E	1.18196e-14	0.488718	0.473	0.184	2.29158e-10
FARP1	2.81775e-10	0.487654	0.866	0.698	5.46305e-06
IRF2BP2	1.87169e-07	0.487432	0.839	0.743	0.00362882
MAP4K4	2.71859e-07	0.487041	0.848	0.809	0.00527081
RPL18	6.81075e-13	0.485937	0.973	0.981	1.32047e-08
ATP1B3	1.05926e-12	0.485125	0.884	0.69	2.0537e-08
FMOD	9.33625e-09	0.484827	0.286	0.109	0.000181011
GATA5	1.38776e-12	0.483884	0.643	0.35	2.69059e-08
TPBG	1.53681e-18	0.483518	0.473	0.147	2.97956e-14
ZEB2	7.16371e-12	0.482177	0.688	0.404	1.3889e-07
FAM65B	1.77156e-10	0.481845	0.411	0.185	3.43471e-06
PLXND1	9.21088e-16	0.480258	0.607	0.268	1.7858e-11
COPB1	3.05306e-14	0.477209	0.92	0.763	5.91928e-10
EIF3H	4.50381e-12	0.476887	0.973	0.892	8.73199e-08
HSPA8	5.0761e-11	0.476732	1	0.982	9.84154e-07
JPH4	1.67874e-16	0.476267	0.286	0.064	3.25474e-12
GAP43	6.0098e-12	0.475823	0.286	0.083	1.16518e-07
SURF4	2.98398e-10	0.474851	0.821	0.64	5.78534e-06
SH3PXD2B	3.4068e-19	0.474641	0.589	0.24	6.6051e-15
FAM129A	4.82188e-19	0.474126	0.348	0.086	9.34866e-15
EIF4G2	3.39531e-20	0.471315	1	0.995	6.58284e-16
MPZL1	4.22936e-14	0.470728	0.759	0.476	8.19989e-10
RPS14	2.68282e-10	0.470714	1	0.976	5.20144e-06
RPS16	4.8383e-14	0.470325	1	0.984	9.3805e-10
SEPT9	3.73841e-12	0.470193	0.848	0.627	7.24804e-08
ADGRA2	1.4177e-17	0.470013	0.464	0.157	2.74863e-13
HN1	2.6261e-12	0.469563	0.777	0.527	5.09148e-08
IGFBP3	1.72281e-10	0.469225	0.375	0.141	3.34019e-06
COL8A1	1.42504e-21	0.468974	0.241	0.034	2.76286e-17
FHL3	7.69328e-18	0.468164	0.562	0.23	1.49157e-13
GOLT1B	4.52767e-14	0.467591	0.67	0.371	8.77825e-10
LAPTM4A	1.46767e-12	0.466908	0.973	0.855	2.84552e-08
SH3BGRL	2.10798e-08	0.466841	0.857	0.763	0.000408695
TNS1	1.23427e-09	0.465632	0.67	0.44	2.393e-05
IFITM2	4.53622e-10	0.464587	0.938	0.84	8.79482e-06
PGRMC1	1.96144e-11	0.462964	0.92	0.796	3.80285e-07
COL16A1	4.01753e-12	0.462792	0.554	0.283	7.78919e-08
CREB3L2	2.09158e-14	0.462196	0.714	0.43	4.05515e-10
PRAF2	4.05989e-12	0.460861	0.866	0.628	7.87132e-08
CDKN2B	1.92994e-39	0.459449	0.268	0.017	3.74176e-35
SPRED1	1.37949e-12	0.45897	0.562	0.276	2.67455e-08
LMNA	2.74853e-08	0.458906	0.688	0.552	0.000532884
TMEM132A	2.89776e-10	0.457274	0.714	0.467	5.61817e-06
NUAK1	1.21593e-07	0.457162	0.482	0.281	0.00235745
RAP1B	2.03277e-12	0.456332	0.839	0.625	3.94114e-08
STK17B	2.46852e-16	0.455802	0.375	0.107	4.78596e-12
B4GALNT4	3.69243e-16	0.454895	0.661	0.3	7.15889e-12
H2AFZ	1.53176e-07	0.454792	0.92	0.805	0.00296979
NOTCH2	1.53554e-10	0.454286	0.696	0.45	2.9771e-06
FAM129B	7.30337e-16	0.454137	0.723	0.392	1.41598e-11
NOTCH1	1.5055e-23	0.454016	0.473	0.124	2.91887e-19
FAM107B	9.56878e-14	0.453901	0.509	0.214	1.85519e-09
IL11RA	2.46909e-11	0.453711	0.804	0.563	4.78707e-07
PTMS	1.70813e-10	0.453104	0.929	0.918	3.31171e-06
DLGAP4	1.09118e-10	0.452602	0.812	0.588	2.11557e-06
COL14A1	7.27608e-10	0.451376	0.393	0.164	1.41069e-05
MATN2	2.48037e-06	0.451044	0.732	0.551	0.0480894
RPS28	1.28209e-14	0.451039	1	0.975	2.48571e-10
TMOD3	3.14343e-18	0.450545	0.554	0.209	6.09448e-14
PAPSS1	5.94437e-11	0.450473	0.714	0.456	1.15249e-06
UBA52	8.60761e-12	0.447785	0.982	0.964	1.66884e-07
MLXIP	2.26852e-10	0.447772	0.67	0.417	4.39821e-06
PTP4A1	2.66176e-11	0.446978	0.866	0.649	5.16061e-07
PGM3	8.26839e-12	0.445923	0.732	0.497	1.60307e-07
HEY2	1.43476e-18	0.445057	0.384	0.096	2.78171e-14
RPL29	4.50177e-13	0.44375	1	0.973	8.72803e-09
GBP2	6.71325e-22	0.443518	0.277	0.044	1.30156e-17
CMTM6	1.90072e-14	0.443086	0.804	0.548	3.68511e-10
PARVA	7.32039e-10	0.442936	0.741	0.539	1.41928e-05
RPLP1	8.53686e-15	0.442001	1	0.997	1.65513e-10
NRARP	2.48789e-23	0.441407	0.33	0.061	4.82353e-19
CD74	1.24309e-08	0.440715	0.411	0.193	0.00024101
RPS25	3.33842e-13	0.439749	1	0.996	6.47253e-09
FBLN5	4.63912e-09	0.439714	0.179	0.046	8.99432e-05
CDC42	3.42246e-08	0.438822	0.938	0.934	0.000663547
RAB5C	3.53759e-14	0.437518	0.67	0.345	6.85868e-10
PKD2	8.49212e-10	0.43663	0.786	0.569	1.64645e-05
CREB5	4.30903e-09	0.436277	0.518	0.272	8.35434e-05
TGFB1I1	6.90421e-08	0.436041	0.723	0.558	0.00133859
RPL4	5.93407e-17	0.435235	1	0.997	1.1505e-12
F2R	7.17562e-10	0.435128	0.545	0.312	1.39121e-05
AXL	5.12204e-08	0.434852	0.795	0.68	0.000993062
STX3	1.2835e-08	0.434701	0.554	0.35	0.000248844
DNM1	1.70548e-13	0.433951	0.616	0.292	3.30659e-09
CHST2	3.55138e-10	0.433909	0.161	0.034	6.88541e-06
SEC13	1.12896e-08	0.433016	0.821	0.707	0.000218882
TRAM1	3.24381e-11	0.432682	0.83	0.635	6.2891e-07
SSR1	8.97334e-09	0.432663	0.839	0.688	0.000173975
SEC61A1	7.54621e-10	0.430888	0.741	0.509	1.46306e-05
SMC5	3.24611e-08	0.430721	0.723	0.488	0.000629356
PEAR1	1.93173e-35	0.429368	0.357	0.044	3.74523e-31
SDC3	2.89451e-13	0.429297	0.598	0.295	5.61188e-09
TMED9	2.56514e-10	0.429219	0.83	0.623	4.9733e-06
NAGK	1.14302e-10	0.427892	0.821	0.598	2.21608e-06
SSR4	3.36269e-11	0.42609	0.902	0.732	6.51959e-07
ITGA8	1.09902e-12	0.425815	0.17	0.03	2.13077e-08
RPL5	1.11691e-14	0.424887	1	1	2.16547e-10
DOK5	1.03324e-28	0.424818	0.375	0.063	2.00324e-24
VCL	1.68975e-06	0.423845	0.92	0.922	0.0327609
MDK	4.12437e-08	0.423096	1	0.996	0.000799633
KRT8	9.0535e-08	0.422399	0.938	0.898	0.00175529
MORF4L2	1.15087e-09	0.421991	0.929	0.884	2.2313e-05
HSP90B1	1.87669e-08	0.421189	0.964	0.948	0.000363852
DYNC1LI2	5.1696e-11	0.420496	0.884	0.738	1.00228e-06
SEPT7	5.00237e-10	0.420392	0.982	0.942	9.69859e-06
ITM2C	1.44558e-06	0.4201	0.946	0.933	0.0280269
ATP6AP2	9.22084e-10	0.419982	0.893	0.736	1.78774e-05
HP1BP3	5.84608e-11	0.419432	0.893	0.734	1.13344e-06
IER5L	1.20639e-11	0.418334	0.545	0.279	2.33894e-07
TMBIM1	3.51854e-10	0.41811	0.67	0.419	6.82174e-06
NFATC4	3.73893e-11	0.417251	0.679	0.393	7.24903e-07
SEC61G	5.73264e-08	0.417133	0.893	0.829	0.00111144
ACTR3	1.78655e-07	0.415362	0.848	0.719	0.00346377
CYP1B1	6.85598e-29	0.414861	0.188	0.011	1.32924e-24
YKT6	2.73338e-08	0.412513	0.795	0.645	0.000529949
RPS15	4.21989e-13	0.411768	1	0.988	8.18152e-09
KDELR1	6.74647e-12	0.410382	0.982	0.877	1.30801e-07
ISYNA1	3.79588e-07	0.410233	0.92	0.838	0.00735946
APPL2	2.04118e-08	0.409937	0.679	0.44	0.000395744
AP3S1	5.13562e-09	0.409421	0.696	0.519	9.95694e-05
CNN2	1.06692e-07	0.409384	0.929	0.867	0.00206854
C1QTNF6	9.61367e-15	0.409129	0.509	0.203	1.8639e-10
NEK6	1.84647e-17	0.408768	0.455	0.154	3.57994e-13
PPP1R18	2.83645e-10	0.407746	0.705	0.459	5.49931e-06
CLMN	2.20971e-17	0.407208	0.366	0.096	4.28418e-13
KLF10	2.68711e-08	0.405937	0.411	0.205	0.000520976
MEST	7.12937e-15	0.405757	0.696	0.335	1.38224e-10
BASP1	2.89803e-09	0.405731	0.938	0.736	5.6187e-05
GLUL	7.01769e-10	0.405592	0.857	0.721	1.36059e-05
CASP6	7.39641e-10	0.405338	0.616	0.382	1.43402e-05
KIRREL	5.28871e-12	0.404582	0.455	0.192	1.02538e-07
RAB13	3.00872e-08	0.404279	0.839	0.611	0.000583331
DZIP1	4.4075e-13	0.403159	0.634	0.326	8.54527e-09
APMAP	2.33167e-11	0.402414	0.714	0.451	4.52065e-07
FAM89B	2.76273e-08	0.40041	0.723	0.544	0.000535639
DGUOK	2.07298e-10	0.399964	0.759	0.521	4.01909e-06
FKBP7	3.79103e-15	0.399772	0.589	0.267	7.35004e-11
TMED3	1.84371e-10	0.398636	0.679	0.431	3.57459e-06
ADAM12	7.64348e-12	0.397671	0.232	0.057	1.48192e-07
COPA	2.20796e-10	0.396625	0.955	0.876	4.28079e-06
UBA1	1.2826e-10	0.396458	0.991	0.948	2.4867e-06
ZFC3H1	8.06377e-07	0.39501	0.634	0.499	0.015634
VASH1	1.55498e-06	0.394882	0.732	0.55	0.030148
PPDPF	8.46398e-10	0.394508	0.973	0.922	1.641e-05
ELN	5.13825e-40	0.392581	0.214	0.007	9.96204e-36
CAPNS1	3.16363e-09	0.392449	0.955	0.95	6.13364e-05
AQP3	3.04112e-18	0.3924	0.196	0.026	5.89612e-14
RPL36A	5.47826e-08	0.391955	0.875	0.732	0.00106213
DPY19L3	2.19793e-14	0.391754	0.634	0.311	4.26134e-10
TCF3	5.09991e-09	0.39133	0.714	0.517	9.8877e-05
CTNNA1	5.04615e-10	0.390923	0.929	0.864	9.78348e-06
ITPRIPL2	3.67411e-14	0.390742	0.518	0.221	7.12336e-10
ITPR2	3.18247e-07	0.388984	0.357	0.167	0.00617017
GRN	2.03716e-08	0.388198	0.964	0.907	0.000394965
DCLK2	8.48485e-07	0.388118	0.554	0.352	0.0164504
C1orf122	6.72381e-08	0.38776	0.848	0.718	0.00130361
LMCD1	2.4069e-21	0.386834	0.375	0.086	4.6665e-17
PIP5K1C	1.77444e-06	0.384532	0.661	0.483	0.0344028
HLA-B	3.19883e-09	0.383469	0.402	0.185	6.2019e-05
GABARAP	1.53834e-09	0.380756	1	0.982	2.98254e-05
SORBS3	1.0281e-08	0.379748	0.848	0.656	0.000199328
KCNE4	2.92312e-41	0.37884	0.241	0.011	5.66734e-37
SPON2	1.16033e-23	0.378526	0.143	0.007	2.24964e-19
GXYLT1	5.58196e-08	0.378006	0.58	0.372	0.00108223
EML3	3.88512e-16	0.377654	0.527	0.205	7.53247e-12
BRI3	1.05524e-07	0.377208	0.92	0.816	0.0020459
COL11A1	8.05746e-09	0.377174	0.446	0.213	0.000156218
ERRFI1	2.51675e-11	0.377139	0.393	0.155	4.87947e-07
PALM	4.0495e-09	0.376575	0.75	0.512	7.85117e-05
KITLG	1.27939e-15	0.37623	0.232	0.045	2.48048e-11
NEDD9	6.46828e-14	0.375864	0.321	0.093	1.25407e-09
PXDC1	6.16317e-17	0.375741	0.518	0.191	1.19492e-12
TNFAIP2	1.04776e-16	0.375626	0.339	0.088	2.0314e-12
MXD4	8.58092e-09	0.375436	0.652	0.43	0.000166367
EEF1A1	1.21514e-14	0.375347	1	1	2.35591e-10
RBP1	2.37034e-07	0.373569	0.661	0.443	0.00459562
ZNF703	5.24317e-07	0.372984	0.429	0.225	0.0101655
PLOD1	1.89373e-07	0.372886	0.759	0.622	0.00367156
RNASE1	6.64091e-22	0.372674	0.196	0.02	1.28754e-17
ACOT7	4.81841e-21	0.37253	0.464	0.131	9.34194e-17
NECAP2	2.41426e-18	0.372511	0.545	0.199	4.68076e-14
ABL1	3.23645e-08	0.372422	0.741	0.513	0.000627484
PLD3	2.20687e-09	0.3719	0.955	0.897	4.27867e-05
GARS	1.17708e-06	0.371698	0.759	0.592	0.0228212
NINJ1	7.97243e-10	0.371467	0.58	0.335	1.54569e-05
RPS13	1.72415e-10	0.371283	1	0.996	3.34278e-06
TNKS1BP1	2.39423e-07	0.370638	0.643	0.425	0.00464194
COLGALT1	2.89916e-12	0.37047	0.402	0.161	5.62089e-08
VCP	1.69815e-06	0.370276	0.955	0.905	0.0329237
RAB23	2.84979e-07	0.369877	0.518	0.312	0.00552517
FAU	1.85929e-10	0.369308	1	0.983	3.6048e-06
APLNR	1.11737e-21	0.368874	0.17	0.014	2.16635e-17
GUCY1B3	1.03042e-08	0.368591	0.438	0.215	0.000199777
CD248	1.48823e-30	0.36732	0.375	0.059	2.88538e-26
GRIA4	2.12369e-22	0.366938	0.339	0.065	4.11741e-18
RPS10	2.18521e-09	0.3669	0.884	0.74	4.23669e-05
FYN	8.6792e-08	0.366269	0.812	0.648	0.00168272
GNB4	2.99123e-10	0.366009	0.643	0.38	5.79941e-06
HSP90AB1	5.8715e-12	0.36574	1	0.996	1.13837e-07
VASH2	1.3299e-11	0.36543	0.33	0.117	2.5784e-07
SNAP23	1.78091e-12	0.365221	0.554	0.266	3.45282e-08
SLITRK4	1.97278e-07	0.364852	0.473	0.254	0.00382482
ZNF706	2.80994e-09	0.364713	0.741	0.501	5.44791e-05
ARL4D	1.48238e-10	0.364582	0.571	0.287	2.87405e-06
ST6GALNAC3	3.41104e-11	0.364042	0.509	0.234	6.61333e-07
BST2	1.01464e-06	0.363775	0.5	0.301	0.0196719
CRMP1	8.69004e-17	0.36372	0.312	0.075	1.68482e-12
ATN1	2.54941e-07	0.363398	0.929	0.873	0.0049428
PFN2	3.0834e-07	0.363217	0.964	0.907	0.0059781
PELI1	2.5201e-15	0.363161	0.464	0.173	4.88597e-11
RCBTB2	5.66044e-10	0.362528	0.482	0.243	1.09745e-05
BMPR2	5.05404e-07	0.361311	0.884	0.797	0.00979878
MN1	7.75388e-21	0.360868	0.438	0.113	1.50332e-16
KLF2	1.93238e-13	0.360809	0.33	0.102	3.74649e-09
CDC42EP5	1.13346e-10	0.360282	0.527	0.248	2.19756e-06
CTXN1	1.40503e-07	0.360034	0.598	0.385	0.00272406
MTHFD1L	1.53084e-10	0.359803	0.589	0.312	2.968e-06
LOC100129034	1.09011e-08	0.359749	0.473	0.242	0.000211351
TBX18	5.70951e-08	0.359658	0.634	0.365	0.00110696
CLU	1.94449e-07	0.359043	0.482	0.271	0.00376998
RAB30	4.65058e-13	0.358932	0.375	0.13	9.01654e-09
TM2D2	5.81942e-09	0.358027	0.661	0.417	0.000112827
SEMA5B	5.22915e-24	0.357947	0.321	0.056	1.01383e-19
CDR2	5.53594e-12	0.35784	0.375	0.136	1.07331e-07
CD200	6.7325e-09	0.357097	0.607	0.343	0.00013053
RUFY3	9.4536e-08	0.356647	0.688	0.47	0.00183286
LAMC3	9.6426e-25	0.356282	0.375	0.074	1.86951e-20
SNRPB	5.24416e-09	0.356133	0.83	0.71	0.000101674
CORO1B	2.17618e-11	0.356076	0.688	0.385	4.21917e-07
RHBDF1	3.32734e-08	0.355492	0.598	0.375	0.000645105
TGFB1	2.00627e-10	0.355395	0.58	0.303	3.88975e-06
OAT	9.1055e-08	0.354307	0.536	0.323	0.00176538
SPECC1	6.45303e-09	0.353623	0.482	0.244	0.000125111
WDR1	4.86294e-07	0.353312	0.902	0.812	0.00942828
CSDC2	1.67873e-12	0.352524	0.384	0.135	3.25472e-08
GPR124	9.20543e-07	0.351859	0.205	0.078	0.0178475
MEGF6	3.11231e-21	0.350521	0.375	0.086	6.03414e-17
SEPT2	1.04388e-09	0.350177	0.991	0.984	2.02387e-05
RHOB	1.81482e-12	0.348004	0.455	0.178	3.51857e-08
PTBP3	9.62131e-08	0.346688	0.598	0.401	0.00186538
RPL13A	1.62027e-06	0.345397	0.938	0.95	0.0314138
UGDH	2.47071e-09	0.345071	0.661	0.415	4.79022e-05
NQO1	8.62534e-13	0.343815	0.402	0.144	1.67228e-08
ABRACL	1.06127e-11	0.343696	0.473	0.2	2.05759e-07
DPYSL2	2.33972e-06	0.34353	0.661	0.508	0.0453624
MYO1B	1.26772e-07	0.343217	0.571	0.347	0.00245785
SKI	4.74065e-09	0.343203	0.759	0.547	9.19116e-05
PFDN5	1.57786e-07	0.342762	0.929	0.858	0.00305915
TNFRSF1A	7.19529e-13	0.342341	0.607	0.293	1.39502e-08
UBC	4.10897e-07	0.342274	1	0.955	0.00796647
TMEM2	1.30331e-06	0.342036	0.571	0.357	0.0252686
PPFIBP1	6.30849e-10	0.342027	0.67	0.412	1.22309e-05
NME4	1.86958e-08	0.341948	0.991	0.956	0.000362474
RPLP0	6.51136e-07	0.341943	0.991	0.976	0.0126242
TRIO	2.75232e-08	0.341934	0.616	0.384	0.00053362
DDX21	1.85075e-06	0.341883	0.812	0.67	0.0358824
TMEM43	6.6486e-16	0.341635	0.589	0.246	1.28903e-11
ARHGEF17	2.40244e-10	0.341601	0.643	0.379	4.65785e-06
P3H1	2.00538e-15	0.341027	0.366	0.112	3.88804e-11
SOX8	2.47252e-29	0.341014	0.259	0.026	4.79372e-25
RPL36A-HNRNPH2	1.86612e-07	0.340313	0.786	0.599	0.00361804
FAM198B	1.09629e-08	0.339989	0.491	0.254	0.000212549
PWP1	1.73217e-08	0.33915	0.696	0.457	0.000335834
FUCA2	1.46795e-08	0.338826	0.652	0.391	0.000284606
LRP1	9.97899e-09	0.338461	0.696	0.479	0.000193473
CORO1C	3.04162e-07	0.337776	0.652	0.472	0.00589709
MYO1D	1.41153e-07	0.336444	0.545	0.309	0.00273667
TXN	1.04233e-07	0.336145	0.857	0.752	0.00202088
CLTC	1.30475e-07	0.335905	0.955	0.929	0.00252964
CD151	2.83329e-07	0.334735	0.884	0.778	0.00549318
TMED2	4.83997e-08	0.334397	0.804	0.66	0.000938372
FSTL3	2.70743e-07	0.334223	0.411	0.214	0.00524916
ITGA11	3.824e-26	0.334178	0.286	0.037	7.41397e-22
RHOJ	6.16834e-18	0.334044	0.295	0.063	1.19592e-13
NRK	6.302e-26	0.334035	0.223	0.021	1.22183e-21
PPP1R14A	1.86764e-08	0.333966	0.411	0.198	0.000362098
SRP9	2.82785e-08	0.333546	0.991	0.954	0.000548264
RAN	1.15613e-06	0.33322	0.973	0.891	0.0224151
WBP1L	1.24115e-09	0.333174	0.679	0.424	2.40634e-05
CCNG2	8.25558e-11	0.332349	0.527	0.249	1.60059e-06
ATL3	1.49487e-14	0.330853	0.402	0.137	2.89825e-10
TCEAL4	1.20688e-07	0.330074	0.857	0.704	0.00233991
YIF1A	5.64089e-07	0.329034	0.545	0.348	0.0109366
BNIP3L	1.64882e-07	0.328383	0.938	0.826	0.00319673
EEF2	5.68563e-08	0.327659	0.991	0.993	0.00110233
LRRC8A	7.9901e-08	0.32754	0.571	0.365	0.00154912
MICAL1	9.17448e-17	0.32616	0.366	0.102	1.77875e-12
CHST1	3.69004e-13	0.325902	0.348	0.109	7.15424e-09
PRPF40A	1.05043e-06	0.325901	0.866	0.793	0.0203658
SRP72	9.66864e-07	0.325859	0.884	0.768	0.0187456
EIF3F	6.62204e-07	0.32572	0.982	0.902	0.0128388
PRKCSH	2.05903e-06	0.325631	0.741	0.631	0.0399205
G6PD	4.56074e-10	0.325573	0.536	0.263	8.84235e-06
CSPG4	4.57246e-25	0.325127	0.366	0.071	8.86508e-21
DAD1	5.54172e-08	0.324067	0.848	0.784	0.00107443
PTPRS	5.29458e-07	0.324061	0.741	0.554	0.0102651
EPB41L2	1.72611e-10	0.323828	0.464	0.214	3.34659e-06
PRKD3	7.10151e-07	0.323789	0.562	0.352	0.0137684
SELM	1.7962e-08	0.322784	0.554	0.301	0.000348247
TMEM214	3.3739e-07	0.321483	0.634	0.423	0.00654132
ZDHHC8P1	7.97861e-07	0.321432	0.348	0.167	0.0154689
MYO1C	2.8538e-07	0.321135	0.777	0.613	0.00553295
IFT52	1.1017e-10	0.321086	0.616	0.336	2.13598e-06
CSTB	5.29127e-07	0.320824	0.92	0.764	0.0102587
GOLGA3	7.82309e-08	0.320757	0.679	0.486	0.00151674
FMNL3	3.53524e-21	0.320554	0.384	0.089	6.85413e-17
GLT8D2	1.78373e-15	0.319865	0.268	0.061	3.45829e-11
ARAP3	5.44991e-27	0.319717	0.348	0.056	1.05663e-22
ZNF275	2.80583e-07	0.319513	0.607	0.403	0.00543995
DBN1	1.96593e-07	0.316984	0.821	0.672	0.00381154
SNRPD1	7.44122e-09	0.316784	0.696	0.441	0.00014427
HNMT	1.1645e-12	0.316586	0.42	0.154	2.25773e-08
TBC1D16	9.86144e-11	0.316464	0.527	0.273	1.91194e-06
COLEC11	1.85666e-18	0.316392	0.268	0.05	3.59968e-14
SLC30A7	4.68564e-08	0.31595	0.634	0.383	0.000908452
RABAC1	2.3599e-07	0.314471	0.723	0.533	0.00457537
ANO4	1.31837e-31	0.314234	0.259	0.023	2.55606e-27
SMARCA4	4.01151e-08	0.314118	0.911	0.785	0.000777751
RAB1A	1.05354e-06	0.313927	0.938	0.87	0.020426
CHST3	2.68477e-11	0.313486	0.446	0.19	5.20523e-07
CNTN5	4.03393e-09	0.313412	0.232	0.072	7.82098e-05
C9orf16	1.2005e-06	0.312982	0.812	0.628	0.0232753
MAN2A1	1.50148e-06	0.311798	0.536	0.333	0.0291107
SHC2	2.95154e-07	0.311754	0.536	0.338	0.00572244
RANBP1	2.55476e-07	0.310966	0.786	0.608	0.00495317
PPIB	7.35268e-08	0.310917	0.786	0.564	0.00142554
CD276	3.61161e-10	0.310679	0.652	0.365	7.00219e-06
ACIN1	8.85291e-07	0.310515	0.812	0.65	0.017164
PRELP	2.73076e-08	0.309918	0.25	0.089	0.000529441
ASAP2	8.26379e-08	0.309815	0.491	0.269	0.00160218
DOCK6	2.79691e-18	0.308983	0.348	0.086	5.42265e-14
SFXN3	4.38578e-19	0.30888	0.384	0.097	8.50315e-15
SCRN1	6.05047e-08	0.308863	0.893	0.747	0.00117306
ALDH18A1	8.31445e-11	0.308617	0.545	0.267	1.612e-06
ARHGDIB	6.9528e-23	0.308098	0.268	0.039	1.34801e-18
CPSF1	2.84394e-08	0.306287	0.732	0.542	0.000551383
SUMO2	7.74161e-07	0.305436	0.991	0.934	0.0150094
KIAA1522	2.12446e-07	0.304523	0.607	0.372	0.0041189
ACTL6A	6.89656e-07	0.304372	0.518	0.318	0.013371
VASN	2.42257e-10	0.304305	0.375	0.147	4.69687e-06
MARVELD1	9.23072e-07	0.303757	0.607	0.409	0.0178965
RAB32	3.38601e-12	0.303726	0.42	0.164	6.56479e-08
CNKSR3	4.36809e-11	0.303155	0.402	0.16	8.46885e-07
TBCB	1.14899e-08	0.302871	0.839	0.603	0.000222766
RPL22L1	1.32146e-06	0.302385	0.589	0.37	0.0256204
CTTNBP2NL	2.51289e-07	0.302225	0.625	0.395	0.00487198
SCG5	9.33483e-09	0.302065	0.464	0.218	0.000180984
PDE10A	6.63783e-07	0.301734	0.464	0.259	0.0128694
DNAJC10	6.74087e-07	0.301446	0.821	0.734	0.0130692
ESYT1	2.47538e-08	0.301305	0.482	0.249	0.000479928
EIF1	8.45819e-08	0.29966	1	0.984	0.00163987
TEAD2	1.1117e-07	0.299496	0.688	0.487	0.00215537
EPHB4	5.30424e-09	0.299269	0.527	0.277	0.000102839
RARG	2.29203e-14	0.299199	0.366	0.114	4.44379e-10
ARCN1	8.88768e-07	0.298863	0.821	0.718	0.0172314
SGCD	1.24815e-25	0.297948	0.277	0.036	2.41992e-21
TSN	3.07011e-08	0.29757	0.688	0.451	0.000595233
RBM22	8.12879e-09	0.297568	0.741	0.503	0.000157601
HNRNPA3	5.67247e-07	0.297419	0.964	0.897	0.0109978
YWHAB	4.1945e-07	0.297122	0.964	0.966	0.00813229
DYNLL1	2.20115e-06	0.296933	1	0.959	0.0426758
HNRNPC	3.07943e-07	0.296424	1	0.974	0.00597039
ATP10D	1.54733e-10	0.296263	0.384	0.151	2.99997e-06
FGFR3	8.72103e-10	0.295376	0.295	0.106	1.69083e-05
SYNJ2	4.3708e-07	0.295136	0.366	0.182	0.00847412
PAPSS2	3.12535e-13	0.294952	0.357	0.116	6.05943e-09
TTYH1	6.19748e-21	0.294752	0.17	0.015	1.20157e-16
NKD1	2.30364e-06	0.293598	0.161	0.051	0.0446631
GPR153	4.25234e-09	0.293471	0.366	0.155	8.24443e-05
RPL8	1.68014e-08	0.293432	0.991	0.981	0.000325745
DENND2A	5.8119e-15	0.293292	0.464	0.171	1.12681e-10
POFUT2	1.88818e-09	0.292081	0.625	0.352	3.6608e-05
SCN7A	2.66499e-12	0.292029	0.259	0.067	5.16687e-08
LY6E	2.21896e-08	0.291707	0.732	0.484	0.000430211
ARHGAP23	1.39378e-07	0.291491	0.598	0.369	0.00270227
ARPC4	1.0461e-07	0.291394	0.804	0.635	0.00202817
FBL	1.35947e-06	0.291172	0.848	0.659	0.0263575
BIN1	1.503e-08	0.291059	0.616	0.345	0.000291401
REXO2	3.87255e-07	0.291031	0.714	0.499	0.00750811
PLXNB2	3.63555e-09	0.290846	0.795	0.568	7.04861e-05
ARL6IP1	4.5865e-07	0.290796	0.75	0.537	0.00889231
APBB2	2.46485e-10	0.290616	0.473	0.221	4.77885e-06
SLC39A1	1.6892e-10	0.290523	0.661	0.384	3.27501e-06
TRIM38	1.33113e-28	0.289473	0.259	0.027	2.5808e-24
SLC16A9	2.84659e-14	0.289355	0.33	0.097	5.51897e-10
BAIAP2	1.20122e-10	0.289296	0.438	0.184	2.32892e-06
TAF1D	9.24126e-07	0.288418	0.545	0.342	0.017917
CACNB3	7.10292e-08	0.288181	0.536	0.308	0.00137711
SHMT2	4.75224e-08	0.288103	0.518	0.297	0.000921365
PTGES	2.64273e-19	0.287947	0.286	0.053	5.12373e-15
SERTAD4-AS1	1.15366e-22	0.287081	0.357	0.07	2.23672e-18
RAI1	4.74574e-08	0.286727	0.625	0.402	0.000920103
TSKU	7.49047e-11	0.286516	0.5	0.226	1.45225e-06
KCNK6	4.89118e-19	0.285852	0.304	0.063	9.48301e-15
IL32	5.63293e-15	0.28509	0.196	0.033	1.09211e-10
SPSB1	1.22882e-06	0.283667	0.268	0.116	0.0238243
RIPK1	1.31571e-12	0.283255	0.473	0.187	2.55091e-08
GTPBP2	3.62319e-09	0.283029	0.473	0.233	7.02465e-05
PID1	1.9558e-08	0.281971	0.214	0.067	0.00037919
SCARF2	1.09654e-07	0.281868	0.545	0.324	0.00212597
PLCE1	7.85693e-14	0.281302	0.446	0.162	1.5233e-09
PIANP	9.68582e-10	0.281268	0.5	0.242	1.87789e-05
C1orf54	1.33668e-08	0.278671	0.536	0.293	0.000259155
HDAC7	1.5697e-06	0.278349	0.714	0.549	0.0304333
SHKBP1	2.59624e-07	0.276975	0.536	0.309	0.00503358
LRIG1	5.57165e-10	0.275742	0.482	0.233	1.08023e-05
ADAMTS10	6.94265e-08	0.27549	0.42	0.215	0.00134604
BRWD3	1.21065e-06	0.274879	0.571	0.36	0.0234721
HM13	5.05959e-07	0.274471	0.634	0.442	0.00980954
KLHDC8A	5.58822e-18	0.273575	0.143	0.012	1.08344e-13
PMM2	4.65028e-12	0.272855	0.384	0.144	9.01596e-08
GRIN2D	2.42374e-19	0.272724	0.321	0.069	4.69915e-15
WDFY1	1.83426e-07	0.272614	0.545	0.301	0.00355626
GUK1	8.58173e-08	0.271749	0.812	0.625	0.00166383
CD9	5.99807e-18	0.271712	0.312	0.067	1.1629e-13
PTPRG	6.50836e-17	0.271652	0.339	0.086	1.26184e-12
GPM6B	1.4686e-09	0.271054	0.348	0.137	2.84733e-05
MTHFD2	3.09969e-08	0.271019	0.339	0.149	0.000600969
YES1	9.7973e-08	0.270157	0.696	0.447	0.0018995
ATP6V0E1	2.85045e-07	0.268912	0.83	0.625	0.00552645
UBA7	5.85936e-20	0.268083	0.241	0.037	1.13601e-15
PLXNA3	1.45808e-07	0.267472	0.518	0.291	0.00282693
CAMKK2	2.96879e-07	0.267047	0.42	0.21	0.0057559
FKBP14	2.91798e-07	0.266958	0.589	0.355	0.00565737
ITPR1	2.6041e-15	0.266951	0.268	0.061	5.04884e-11
HAS2	2.3475e-12	0.266671	0.241	0.059	4.55133e-08
FAM57A	1.10494e-09	0.265995	0.482	0.228	2.14227e-05
HNRNPH1	2.0365e-06	0.265299	0.946	0.891	0.0394837
MCU	3.37457e-08	0.264865	0.42	0.208	0.000654262
NRXN3	5.87426e-15	0.264287	0.277	0.065	1.1389e-10
LMF1	3.88847e-08	0.264262	0.455	0.22	0.000753896
SNF8	3.3526e-07	0.263943	0.705	0.501	0.00650003
PIEZO2	4.84577e-25	0.263761	0.214	0.02	9.39498e-21
WIPF1	6.13359e-08	0.263033	0.482	0.257	0.00118918
CARNS1	1.06103e-06	0.262701	0.241	0.093	0.0205712
KIAA1841	1.73316e-06	0.261816	0.33	0.166	0.0336026
GANAB	6.88729e-08	0.261501	0.759	0.56	0.00133531
PLAGL1	1.92539e-10	0.259192	0.357	0.132	3.73295e-06
ADCY7	1.2223e-11	0.258799	0.429	0.169	2.36979e-07
TMEM98	7.56638e-07	0.258118	0.893	0.705	0.0146697
AP1G2	4.53245e-07	0.257153	0.571	0.357	0.00878752
SLC1A5	6.6045e-08	0.256843	0.509	0.275	0.00128048
MGAT1	1.06946e-07	0.256151	0.562	0.34	0.00207347
LHX2	2.21186e-13	0.256069	0.161	0.025	4.28835e-09
PAK3	1.39534e-06	0.255482	0.295	0.134	0.0270529
SNN	3.03993e-12	0.255378	0.536	0.238	5.89382e-08
GALNT7	1.16064e-06	0.255149	0.473	0.27	0.0225024
FAM212A	2.13834e-44	0.254972	0.268	0.012	4.14582e-40
B3GNT5	1.1262e-17	0.254386	0.321	0.073	2.18347e-13
RAB8B	1.13856e-12	0.25415	0.429	0.16	2.20744e-08
TGFBR2	3.88928e-08	0.253638	0.348	0.154	0.000754054
LRRC4C	1.41454e-16	0.253398	0.205	0.032	2.7425e-12
VAMP5	3.2034e-08	0.253318	0.375	0.171	0.000621075
CYBRD1	1.1527e-17	0.253036	0.33	0.077	2.23486e-13
C11orf31	2.18981e-06	0.252801	0.839	0.722	0.042456
DGKA	5.30359e-07	0.252792	0.446	0.237	0.0102826
NUDT11	3.47331e-07	0.252738	0.464	0.249	0.00673404
STX5	9.22479e-09	0.252517	0.661	0.387	0.00017885
ENDOD1	2.51155e-12	0.252395	0.286	0.079	4.8694e-08
BST1	9.85147e-11	0.251585	0.241	0.065	1.91e-06
CLIP2	6.42686e-16	0.251413	0.304	0.076	1.24604e-11
S1PR2	9.64209e-08	0.250556	0.366	0.17	0.00186941
MAN2B2	2.76211e-12	0.250005	0.402	0.15	5.35518e-08
RABL6	2.59046e-06	0.344572	0.857	0.733	0.0502238
XRCC5	2.61392e-06	0.303214	0.946	0.924	0.0506787
RBM6	2.61618e-06	0.265135	0.688	0.487	0.0507224
MYO6	2.64823e-06	0.422138	0.741	0.576	0.051344
MAP4K5	2.69881e-06	0.304209	0.75	0.605	0.0523245
GLT8D1	2.82331e-06	0.261688	0.643	0.409	0.0547384
MAP1LC3B	2.93128e-06	0.289726	0.929	0.803	0.0568316
BEX1	3.14916e-06	0.76603	0.83	0.836	0.061056
DEGS1	3.25739e-06	0.292693	0.759	0.572	0.0631543
ORAI2	3.33118e-06	0.268382	0.625	0.446	0.0645849
GALNT2	3.33558e-06	0.456167	0.714	0.573	0.0646702
RIC8A	3.52722e-06	0.271392	0.696	0.537	0.0683858
SEC16A	3.56879e-06	0.251416	0.723	0.523	0.0691917
CNPY2	3.59886e-06	0.311171	0.759	0.576	0.0697747
POSTN	3.67567e-06	0.72096	0.286	0.133	0.0712639
RALY	3.69751e-06	0.266927	0.804	0.644	0.0716873
PHC2	3.70158e-06	0.329265	0.643	0.467	0.0717662
ADAR	3.73617e-06	0.328525	0.83	0.711	0.0724369
TRIP10	3.83929e-06	0.334427	0.696	0.533	0.0744362
RPS24	3.84019e-06	0.251857	1	0.994	0.0744537
VAMP3	3.89558e-06	0.262321	0.839	0.707	0.0755275
LAMA5	3.99939e-06	0.273629	0.884	0.846	0.0775401
SPATS2L	4.43471e-06	0.457766	0.696	0.565	0.0859802
TAOK3	4.52046e-06	0.270114	0.518	0.311	0.0876426
GALNT1	4.52083e-06	0.275711	0.75	0.635	0.0876499
BTG2	4.55349e-06	0.40862	0.598	0.419	0.088283
AKAP12	4.63586e-06	0.638909	0.732	0.655	0.0898801
UBP1	4.68666e-06	0.267562	0.696	0.489	0.0908649
MPST	5.07813e-06	0.273012	0.714	0.489	0.0984548
OLFML3	5.12445e-06	0.252286	0.634	0.425	0.0993528
JUN	5.22992e-06	0.287261	0.589	0.366	0.101398
MYO9B	5.26581e-06	0.268206	0.545	0.357	0.102094
PRRC1	5.28285e-06	0.286248	0.714	0.519	0.102424
RPL24	5.28733e-06	0.306138	0.991	0.983	0.102511
PRUNE2	5.54684e-06	0.29608	0.42	0.245	0.107542
CUL7	5.55921e-06	0.277859	0.688	0.484	0.107782
RBMS3	5.61589e-06	0.380891	0.714	0.576	0.108881
RRAGC	5.63974e-06	0.288564	0.607	0.395	0.109343
IER3	5.83926e-06	0.439507	0.464	0.269	0.113212
KLF13	5.84969e-06	0.286655	0.696	0.487	0.113414
TCEAL9	5.8556e-06	0.415699	0.688	0.526	0.113528
MAGI2-AS3	5.93908e-06	0.506315	0.893	0.812	0.115147
DOCK4	6.02451e-06	0.325829	0.491	0.31	0.116803
TRIM27	6.03401e-06	0.329174	0.768	0.63	0.116987
RACK1	6.07182e-06	0.520733	0.723	0.688	0.11772
TMEM258	6.36373e-06	0.268509	0.938	0.763	0.12338
SPG20	6.60364e-06	0.297846	0.643	0.485	0.128031
KHDRBS1	6.72263e-06	0.299572	0.938	0.914	0.130338
ZFAS1	6.83176e-06	0.584174	0.688	0.57	0.132454
GEM	6.87809e-06	0.519565	0.33	0.181	0.133352
CPXM1	7.27298e-06	0.389025	0.616	0.464	0.141008
SRA1	7.40962e-06	0.254604	0.554	0.379	0.143658
NPC2	7.59386e-06	0.297416	0.884	0.795	0.14723
TBC1D1	7.66984e-06	0.251484	0.67	0.477	0.148703
TMEM219	7.72605e-06	0.291145	0.714	0.575	0.149793
EGFL7	7.97337e-06	0.4492	0.375	0.208	0.154588
OSBPL8	8.45241e-06	0.343183	0.786	0.643	0.163875
SLC27A3	8.94826e-06	0.299205	0.25	0.113	0.173489
SLC39A6	9.20036e-06	0.262317	0.527	0.345	0.178377
KLHL4	9.39405e-06	0.265287	0.312	0.154	0.182132
APP	9.9207e-06	0.424467	0.964	0.887	0.192343
SKIL	1.02399e-05	0.414244	0.768	0.626	0.198532
SEC62	1.08369e-05	0.282967	0.929	0.871	0.210105
NKTR	1.0916e-05	0.338504	0.893	0.77	0.21164
COLGALT2	1.09231e-05	0.364755	0.402	0.239	0.211777
COL27A1	1.12788e-05	0.447098	0.446	0.278	0.218673
RAB34	1.1311e-05	0.273087	0.652	0.493	0.219297
CSNK1G2	1.24924e-05	0.259932	0.679	0.482	0.242202
NSG1	1.24952e-05	0.345773	0.321	0.162	0.242257
VKORC1	1.25552e-05	0.287392	0.768	0.596	0.243421
TXNDC17	1.26714e-05	0.267378	0.625	0.431	0.245673
IFI16	1.26919e-05	0.256808	0.33	0.171	0.24607
CGNL1	1.28083e-05	0.400769	0.875	0.794	0.248327
PTEN	1.30065e-05	0.335973	0.812	0.67	0.25217
SSFA2	1.30249e-05	0.288115	0.616	0.44	0.252527
CCT6A	1.30314e-05	0.281222	0.938	0.853	0.252654
RCC2	1.33388e-05	0.273581	0.679	0.546	0.258612
BTF3	1.42789e-05	0.259522	0.973	0.948	0.276838
SRSF11	1.49929e-05	0.344309	0.929	0.932	0.290683
PFKFB3	1.50748e-05	0.292198	0.42	0.26	0.292269
GADD45B	1.56547e-05	0.299992	0.411	0.245	0.303513
KLHDC8B	1.62397e-05	0.357858	0.723	0.596	0.314856
ZNF618	1.65345e-05	0.337948	0.777	0.638	0.320571
PRKCDBP	1.71575e-05	0.39163	0.491	0.31	0.332649
CEP170	1.72407e-05	0.340654	0.83	0.697	0.334263
PFDN1	1.73619e-05	0.299571	0.759	0.637	0.336612
STOM	1.80627e-05	0.266039	0.5	0.319	0.3502
CUX1	1.86957e-05	0.313434	0.938	0.902	0.362472
TMEM248	1.92508e-05	0.26401	0.768	0.62	0.373234
APEX2	1.92738e-05	0.28986	0.375	0.216	0.37368
CAPZB	1.94126e-05	0.301126	0.893	0.809	0.376372
S100A16	1.94178e-05	0.322013	0.545	0.377	0.376472
LTBP1	1.94704e-05	0.517831	0.786	0.722	0.377493
EIF2S3	1.95873e-05	0.280156	0.929	0.848	0.379759
TCAF1	1.97024e-05	0.530116	0.679	0.562	0.381991
SEC11A	2.08567e-05	0.25934	0.929	0.815	0.404369
PSMA5	2.09991e-05	0.252775	0.92	0.807	0.40713
LIX1L	2.21062e-05	0.337414	0.518	0.369	0.428595
ST5	2.24563e-05	0.276175	0.509	0.329	0.435382
LUM	2.25971e-05	0.597518	0.161	0.056	0.438112
ADAMTS18	2.33491e-05	0.426841	0.116	0.034	0.452692
ANXA2	2.37698e-05	0.412039	0.929	0.912	0.46085
AP3D1	2.39282e-05	0.2738	0.875	0.748	0.463921
FAM171A1	2.41272e-05	0.337217	0.812	0.655	0.467778
EML4	2.41273e-05	0.315225	0.759	0.613	0.467779
NPDC1	2.47137e-05	0.296972	0.58	0.44	0.479149
ARL6IP4	2.50706e-05	0.256995	0.795	0.635	0.486068
LRRC58	2.53831e-05	0.268166	0.705	0.536	0.492128
FNBP1L	2.55867e-05	0.33952	0.562	0.405	0.496076
SQSTM1	2.56124e-05	0.335141	0.839	0.758	0.496573
YBX3	2.58038e-05	0.329609	0.562	0.375	0.500284
FAM177A1	2.60077e-05	0.250136	0.652	0.481	0.504238
FOXN3	2.66396e-05	0.317554	0.875	0.791	0.51649
GNPDA1	2.67337e-05	0.27466	0.723	0.541	0.518314
BCAR1	2.69371e-05	0.298604	0.652	0.515	0.522256
DSG2	2.86311e-05	0.319472	0.786	0.677	0.5551
HNRNPA0	2.89069e-05	0.273359	0.946	0.846	0.560447
PNMA1	2.95638e-05	0.291577	0.795	0.623	0.573183
BNC1	2.99846e-05	0.259561	0.321	0.162	0.581341
ERGIC3	3.05384e-05	0.30387	0.938	0.867	0.592079
NPLOC4	3.06348e-05	0.285152	0.688	0.529	0.593948
GLB1	3.17228e-05	0.257294	0.705	0.534	0.615042
VPS29	3.56181e-05	0.284906	0.741	0.56	0.690564
C6orf48	3.61546e-05	0.345962	0.938	0.884	0.700965
RPL22	3.80483e-05	0.280671	1	0.978	0.737681
TMEM109	3.83573e-05	0.268652	0.634	0.48	0.743671
LGR4	3.90228e-05	0.38928	0.768	0.618	0.756574
ZFP36L1	4.05344e-05	0.379999	1	0.983	0.785882
KIAA1211	4.30966e-05	0.262192	0.33	0.181	0.835556
CXCR2	4.376e-05	0.263672	0.241	0.114	0.848419
LAMA1	4.44775e-05	0.294148	0.562	0.371	0.86233
NISCH	4.61453e-05	0.275813	0.866	0.76	0.894665
C5orf15	4.96529e-05	0.265339	0.804	0.678	0.96267
SPRY1	5.01545e-05	0.309699	0.205	0.091	0.972396
FLJ44635	5.1224e-05	0.292516	0.696	0.534	0.993132
AFF4	5.47496e-05	0.290232	0.857	0.756	1
SLC26A2	5.64873e-05	0.286747	0.616	0.455	1
PDCD6	5.83394e-05	0.280482	0.759	0.59	1
KCNQ1OT1	5.89175e-05	0.368056	0.991	0.974	1
ADARB1	5.91581e-05	0.260825	0.554	0.367	1
IRS2	5.97797e-05	0.261911	0.339	0.197	1
TLE4	6.21543e-05	0.251917	0.393	0.239	1
ST6GALNAC5	6.21959e-05	0.266374	0.152	0.057	1
SRSF3	6.5477e-05	0.256685	0.955	0.88	1
LAMP2	6.97501e-05	0.270861	0.777	0.664	1
CDV3	7.48204e-05	0.262887	0.884	0.77	1
SNRPB2	7.52434e-05	0.250339	0.839	0.725	1
APC	7.77997e-05	0.260824	0.616	0.454	1
IP6K2	7.79306e-05	0.323433	0.741	0.605	1
OXR1	7.91418e-05	0.289673	0.75	0.62	1
FKBP1A	8.46794e-05	0.340109	0.92	0.846	1
SNX17	8.66852e-05	0.260714	0.75	0.616	1
ACLY	8.71794e-05	0.265893	0.714	0.575	1
ANKIB1	8.90166e-05	0.273563	0.607	0.454	1
ILF2	9.12571e-05	0.28946	0.839	0.727	1
SEMA3G	9.12832e-05	0.254643	0.143	0.054	1
ACBD3	9.25011e-05	0.278444	0.679	0.536	1
CCND1	9.3251e-05	0.573227	0.714	0.581	1
FOXP4	9.61099e-05	0.295839	0.777	0.602	1
DLG1	9.68285e-05	0.28739	0.688	0.545	1
CDK5RAP3	9.74905e-05	0.266616	0.67	0.552	1
PAN3	9.78556e-05	0.276082	0.545	0.382	1
TPP1	9.8799e-05	0.264216	0.652	0.526	1
ZKSCAN1	0.000100972	0.350427	0.812	0.74	1
TENM3	0.000101182	0.325381	0.652	0.545	1
TYRO3	0.000107686	0.278524	0.438	0.289	1
DRAP1	0.000108682	0.268481	0.821	0.666	1
PYCR1	0.000109997	0.262018	0.482	0.335	1
PTGFRN	0.000119783	0.255485	0.562	0.417	1
SFRP1	0.000124899	0.759538	0.893	0.921	1
UBLCP1	0.000133515	0.272717	0.634	0.497	1
MYLIP	0.000135994	0.250528	0.589	0.432	1
PRCP	0.000136143	0.391073	0.786	0.654	1
NLGN2	0.000137285	0.29629	0.661	0.534	1
TP53I11	0.000137292	0.355762	0.67	0.552	1
PSMD5	0.00014862	0.274857	0.661	0.54	1
NRAS	0.00015541	0.253761	0.67	0.56	1
ZNF117	0.000162632	0.283625	0.518	0.359	1
MOB1A	0.000164391	0.35184	0.571	0.445	1
TMEM263	0.000167923	0.313356	0.607	0.46	1
PMEPA1	0.000168255	0.454932	0.688	0.535	1
MEX3A	0.000170506	0.254677	0.893	0.822	1
NOVA1	0.000171758	0.307234	0.777	0.612	1
SGCE	0.000183421	0.276053	0.446	0.289	1
SDCBP	0.000201812	0.267466	0.875	0.733	1
LSM2	0.000213929	0.254646	0.634	0.487	1
SLC7A8	0.000217553	0.798099	0.161	0.068	1
TRPC4AP	0.000219412	0.250035	0.75	0.653	1
TLE2	0.000234035	0.33301	0.518	0.395	1
SF3B4	0.000236545	0.281024	0.821	0.744	1
ANK3	0.000241376	0.531079	0.75	0.733	1
SAR1A	0.00025426	0.256659	0.741	0.645	1
RAP2B	0.000284157	0.354159	0.393	0.259	1
MSX1	0.000284867	0.276172	0.188	0.086	1
FBXL5	0.000291515	0.264735	0.759	0.67	1
PCDH9	0.000328155	0.454356	0.429	0.274	1
ZNF124	0.000335046	0.251671	0.446	0.291	1
ADAM19	0.000336545	0.288269	0.589	0.421	1
RBM25	0.000339411	0.264235	0.839	0.805	1
MOXD1	0.00035471	0.462604	0.375	0.243	1
OCIAD2	0.000355244	0.280978	0.67	0.54	1
PLXDC2	0.000371068	0.281464	0.393	0.256	1
UNC5B	0.000391693	0.452762	0.893	0.899	1
PDIA3	0.000405444	0.272111	0.661	0.538	1
SRPX	0.000422923	0.399192	0.571	0.455	1
ALCAM	0.000440906	0.321349	0.438	0.302	1
C19orf53	0.000448807	0.269197	0.839	0.709	1
SNRPD2	0.000457205	0.298894	0.812	0.736	1
EDN1	0.000479354	0.308261	0.17	0.077	1
KLF3	0.000481055	0.269754	0.536	0.405	1
HACD3	0.000494578	0.332558	0.616	0.499	1
MYL12A	0.000494775	0.615741	0.866	0.848	1
EPS8	0.000520776	0.277544	0.464	0.34	1
RERE	0.000540803	0.286378	0.75	0.658	1
CCT2	0.00055505	0.251691	0.938	0.893	1
IER2	0.000564731	0.393614	0.661	0.543	1
DYNLT1	0.000603637	0.301809	0.92	0.852	1
LGMN	0.00061289	0.273879	0.759	0.666	1
IGFBP5	0.000620243	0.578226	0.804	0.695	1
NORAD	0.000639506	0.374573	0.688	0.627	1
SESTD1	0.000657597	0.274539	0.705	0.553	1
FAM210B	0.000703297	0.259926	0.83	0.701	1
HBEGF	0.000729214	0.684252	0.286	0.168	1
RAB3GAP1	0.000769112	0.25102	0.554	0.415	1
RUNX1T1	0.000793437	0.417619	0.848	0.808	1
RSU1	0.000816094	0.277518	0.634	0.538	1
IDH1	0.000820677	0.34257	0.812	0.688	1
ADAMTS1	0.000886761	0.421065	0.446	0.317	1
CREG1	0.000910033	0.336244	0.723	0.578	1
ZNF281	0.000913936	0.286401	0.696	0.561	1
SENP7	0.000927093	0.266698	0.607	0.48	1
SARAF	0.000939652	0.358791	0.696	0.606	1
NEAT1	0.000963363	0.574757	0.857	0.792	1
GNS	0.00097333	0.256978	0.83	0.696	1
NFE2L2	0.00107659	0.271285	0.679	0.561	1
PBX3	0.00109789	0.42649	0.786	0.778	1
PACS1	0.00114156	0.307547	0.679	0.59	1
PGD	0.00121883	0.254032	0.795	0.673	1
B2M	0.00124897	0.350974	0.955	0.919	1
C12orf57	0.00133226	0.279199	0.83	0.776	1
CLIC4	0.00165148	0.323493	0.866	0.881	1
HNRNPDL	0.00172273	0.322137	0.714	0.653	1
ST6GAL2	0.00172592	0.392246	0.429	0.325	1
CBLN2	0.00175174	0.619363	0.125	0.055	1
ARMCX2	0.00185144	0.260727	0.804	0.725	1
SLC29A1	0.00188082	0.279234	0.554	0.434	1
TGFB2	0.00233313	0.403925	0.661	0.53	1
FAM110B	0.00244734	0.458281	0.446	0.338	1
CLCN3	0.0025871	0.274818	0.705	0.613	1
ZNF503	0.00259667	0.398853	0.741	0.619	1
SHISA2	0.00268714	0.427581	0.545	0.439	1
P3H4	0.00271857	0.299451	0.473	0.396	1
HIP1	0.00276365	0.297014	0.705	0.598	1
EIF4EBP1	0.00285356	0.260977	0.67	0.533	1
CHURC1	0.00291229	0.264917	0.759	0.66	1
PRDX6	0.00293754	0.270829	0.946	0.956	1
CAMLG	0.00303289	0.258135	0.759	0.626	1
SNAP25	0.00308773	0.33854	0.402	0.288	1
PLEKHA1	0.00358303	0.254491	0.634	0.534	1
JUNB	0.00396115	0.341804	0.527	0.42	1
TES	0.00421696	0.421307	0.571	0.486	1
SNHG7	0.00478852	0.281207	0.759	0.635	1
NR4A1	0.00481511	0.262053	0.161	0.081	1
PTRF	0.00516008	0.305295	0.482	0.372	1
CYR61	0.00606392	0.688205	0.491	0.406	1
ALDH1A1	0.00617255	1.15802	0.232	0.146	1
LRRC75A-AS1	0.00617313	0.310857	0.696	0.655	1
CALM2	0.00676041	0.329005	0.973	0.962	1
CNN1	0.00733426	0.677231	0.634	0.613	1
PLOD2	0.00776724	0.27649	0.768	0.736	1
PDGFRA	0.00806029	0.313369	0.795	0.703	1
PTPRD	0.00808088	0.250427	0.911	0.891	1
IL6ST	0.0089985	0.260504	0.884	0.875	1
RCAN1	0.0113531	0.466041	0.375	0.288	1
FLT1	0.0118204	0.323416	0.402	0.287	1
FZD1	0.0118207	0.367399	0.58	0.496	1
COBLL1	0.0118936	0.278961	0.545	0.442	1
CCNY	0.0120361	0.276383	0.705	0.621	1
NLN	0.0121513	0.287832	0.58	0.471	1
FERMT2	0.0140762	0.338111	0.75	0.742	1
RFTN1	0.0146238	0.252546	0.536	0.444	1
ZCCHC24	0.015026	0.282747	0.777	0.757	1
DNAJC15	0.0169402	0.348222	0.777	0.748	1
SMAD6	0.0201078	0.325638	0.741	0.72	1
CTGF	0.0220537	1.82366	0.429	0.383	1
NRIP1	0.025696	0.261235	0.518	0.437	1
LAMA4	0.0265915	0.279231	0.205	0.137	1
S1PR3	0.0282615	0.296657	0.455	0.375	1
LINC01000	0.034174	0.255495	0.5	0.436	1
XIST	0.0362962	0.268542	0.67	0.668	1
RGS5	0.0441031	0.564119	0.732	0.721	1
KCNG1	0.0465786	0.369737	0.286	0.212	1
RNA45S5	0.0595455	0.315549	0.554	0.487	1
SFRP5	0.0610848	0.335368	0.366	0.291	1
ACTA1	0.0750399	1.27221	0.241	0.177	1
GATM	0.0919734	0.580935	0.571	0.606	1
NFKBIZ	0.0920904	0.259586	0.277	0.225	1
MYOF	0.111164	0.285351	0.446	0.402	1
NFKBIA	0.112521	0.303909	0.58	0.525	1
CXADR	0.134771	0.305275	0.714	0.718	1
EGR1	0.147905	0.391065	0.33	0.287	1
WBP5	0.150306	0.283502	0.268	0.232	1
RPS18	0.166516	0.542778	0.732	0.681	1
SLC12A2	0.212014	0.285825	0.482	0.427	1
ZNFX1-AS1	0.215966	0.255046	0.277	0.255	1
LHFP	0.217319	0.308767	0.616	0.644	1
PLA2G12A	0.263246	0.265409	0.723	0.723	1
PCDH17	0.378334	0.347518	0.304	0.274	1
RELN	0.394676	0.275271	0.446	0.468	1
DSP	0.497796	0.323173	0.902	0.933	1
VEGFA	0.541551	0.334945	0.732	0.741	1
DHRS9	0.587308	0.264645	0.268	0.31	1
FAM115A	0.592652	0.313136	0.259	0.257	1
H19	0.673277	0.658829	0.348	0.368	1
GNB2L1	0.684702	0.401766	0.277	0.306	1

## Sheet: cluster6
	p_val	avg_log2FC	pct.1	pct.2	p_val_adj
PLAC9	2.71759e-177	1.48582	0.905	0.025	5.26886e-173
ALDH1A2	5.54484e-145	2.38678	0.869	0.041	1.07503e-140
SBSPON	1.72733e-134	2.22948	0.952	0.07	3.34894e-130
TNNT1	6.0996e-109	2.28194	0.988	0.127	1.18259e-104
SMOC2	7.23262e-109	1.57523	0.917	0.089	1.40226e-104
COL9A3	8.15693e-108	2.02739	1	0.12	1.58147e-103
FAM150B	3.95291e-104	0.78111	0.571	0.017	7.6639e-100
ADAM33	7.96362e-102	1.40237	0.821	0.07	1.54399e-97
RARRES2	4.79736e-98	0.901972	0.679	0.037	9.30112e-94
BICDL1	1.32512e-97	0.452734	0.405	0.003	2.56914e-93
TMEM151A	5.42727e-97	0.532669	0.524	0.015	1.05224e-92
PKHD1L1	2.07655e-96	0.796389	0.583	0.023	4.02601e-92
ACKR3	2.88465e-94	1.12788	0.619	0.031	5.59275e-90
GJA1	1.49504e-92	2.21264	0.917	0.114	2.89859e-88
ADAMTS5	4.0345e-91	1.28123	0.786	0.068	7.82208e-87
HEY2	4.25443e-91	1.37917	0.798	0.073	8.24849e-87
LAMA3	1.26311e-89	0.493539	0.405	0.005	2.44891e-85
SCNN1G	1.6641e-88	0.49413	0.417	0.007	3.22636e-84
ITLN1	3.61935e-87	1.94858	0.56	0.027	7.01719e-83
PODXL	2.15489e-86	2.50955	0.929	0.155	4.17791e-82
PDPN	1.22133e-85	1.3142	0.833	0.101	2.36791e-81
GALNT9	5.85658e-85	0.448939	0.405	0.007	1.13547e-80
SLC7A7	1.03303e-84	0.771822	0.631	0.041	2.00284e-80
WT1	1.21367e-84	0.92055	0.643	0.042	2.35306e-80
KCNMA1	2.41431e-84	0.992495	0.679	0.048	4.68087e-80
BNC1	1.11008e-83	2.01361	0.881	0.126	2.15221e-79
KANK4	5.98636e-83	1.13874	0.738	0.066	1.16063e-78
ARSJ	1.09346e-82	0.986873	0.619	0.04	2.12e-78
MARCH1	1.64035e-82	0.737313	0.5	0.02	3.18032e-78
TLL1	5.16299e-82	0.714075	0.464	0.016	1.001e-77
ADAM12	3.82661e-81	0.895061	0.595	0.035	7.41903e-77
COL26A1	9.76297e-79	0.971286	0.619	0.047	1.89284e-74
LRP2	1.29242e-77	1.82669	0.917	0.168	2.50575e-73
FAM131B	1.57668e-76	0.514675	0.464	0.018	3.05687e-72
CARNS1	2.44305e-76	0.908972	0.69	0.064	4.73659e-72
IGFBP3	7.94902e-76	2.39834	0.833	0.114	1.54116e-71
CPNE7	3.04277e-75	0.556659	0.44	0.016	5.89933e-71
NTN1	1.02405e-74	0.469781	0.357	0.006	1.98542e-70
BST1	1.27836e-72	0.647578	0.595	0.044	2.47849e-68
GABRA1	1.01249e-71	0.510421	0.345	0.006	1.96303e-67
MN1	8.20658e-70	1.10433	0.762	0.097	1.59109e-65
C1orf168	9.06945e-70	0.559869	0.345	0.007	1.75838e-65
SLC9A3R1	1.15342e-69	2.14775	0.94	0.214	2.23625e-65
SERPINE3	2.6581e-67	0.432489	0.31	0.004	5.15353e-63
CNTNAP4	1.11833e-66	0.747804	0.381	0.013	2.16822e-62
SMPD3	2.24541e-66	0.323233	0.286	0.003	4.3534e-62
HHIP	5.209e-65	0.456222	0.31	0.005	1.00992e-60
ITGA3	7.47814e-65	1.78945	0.952	0.252	1.44986e-60
JPH4	1.63386e-64	0.718104	0.583	0.048	3.16772e-60
GUCY1A2	1.88931e-64	1.2374	0.833	0.136	3.663e-60
ASPHD1	3.80533e-64	0.475623	0.429	0.021	7.37778e-60
ESRP1	5.54642e-64	0.525551	0.512	0.035	1.07534e-59
PTGS1	1.23463e-63	0.504593	0.286	0.003	2.39371e-59
EDN1	5.11111e-62	0.753892	0.571	0.05	9.90941e-58
CDON	2.35114e-61	1.14378	0.702	0.096	4.5584e-57
C3orf70	6.13493e-61	0.719354	0.643	0.074	1.18944e-56
C2orf40	6.43815e-61	0.410726	0.488	0.033	1.24823e-56
S100A10	1.22886e-60	2.78812	1	0.39	2.38251e-56
NCCRP1	1.47149e-60	1.61001	0.917	0.213	2.85293e-56
LRRN2	9.73874e-60	0.77063	0.536	0.047	1.88815e-55
MIAT	1.36157e-59	0.484873	0.452	0.028	2.6398e-55
TBX18	1.46153e-58	2.36146	1	0.345	2.83362e-54
COLEC12	2.15633e-58	0.722786	0.655	0.082	4.18069e-54
SOX6	3.25716e-58	1.03586	0.762	0.122	6.31497e-54
KLK5	8.6193e-58	0.351022	0.262	0.003	1.67111e-53
OLFML1	2.8673e-57	0.402427	0.417	0.024	5.55912e-53
TMEM108	2.2108e-56	0.421779	0.417	0.025	4.28629e-52
WNT2B	3.51867e-56	0.391781	0.357	0.016	6.82199e-52
MYCN	1.66731e-54	1.70726	0.869	0.215	3.23258e-50
KRT19	2.25755e-54	1.35414	0.94	0.257	4.37694e-50
SULF2	4.36254e-54	1.15713	0.738	0.125	8.45809e-50
FXYD7	7.23738e-54	0.522769	0.512	0.047	1.40318e-49
SCG5	7.31186e-54	1.14061	0.845	0.196	1.41762e-49
KLK6	2.34918e-53	0.428626	0.345	0.016	4.55459e-49
PAPPA	9.35085e-53	0.838534	0.69	0.102	1.81294e-48
RBP7	2.95231e-52	0.33685	0.31	0.011	5.72394e-48
LPAR1	1.97602e-51	0.371678	0.357	0.018	3.83112e-47
NXPH2	3.06168e-51	1.18871	0.774	0.163	5.93598e-47
NPR3	5.88828e-51	0.377688	0.262	0.006	1.14162e-46
DSC3	1.469e-50	1.12606	0.857	0.197	2.84809e-46
RDH10	5.08077e-50	2.59292	0.905	0.329	9.8506e-46
FAM110C	1.74125e-49	0.572652	0.583	0.074	3.37593e-45
APLP1	3.18209e-49	1.45876	0.905	0.281	6.16944e-45
SULF1	3.5823e-49	1.45444	0.786	0.16	6.94537e-45
CDC42EP1	3.99471e-49	1.01414	0.893	0.22	7.74494e-45
ELMO1	5.34643e-49	0.970947	0.619	0.095	1.03657e-44
CAMK2N1	5.83846e-49	1.36667	0.702	0.127	1.13196e-44
KRT18	5.8898e-49	2.84151	0.988	0.644	1.14191e-44
CFI	2.01296e-48	0.261021	0.321	0.015	3.90272e-44
MYRF	2.13571e-48	2.32997	0.988	0.674	4.14072e-44
PLEKHH2	2.34074e-48	0.273842	0.369	0.022	4.53822e-44
C1QL1	2.80793e-48	0.708185	0.571	0.075	5.44401e-44
LRRN4	4.17474e-48	0.523605	0.56	0.07	8.09399e-44
IGFBP5	9.66295e-48	3.00877	0.988	0.685	1.87345e-43
KRT8	1.23275e-47	2.51902	1	0.894	2.39005e-43
SDPR	2.60054e-47	0.610659	0.381	0.027	5.04193e-43
RPL7	2.93985e-47	1.6423	1	0.994	5.69978e-43
FRAS1	3.58353e-46	1.75527	0.964	0.531	6.94775e-42
SFRP2	3.36798e-45	1.04827	0.476	0.052	6.52983e-41
CTSH	5.0564e-45	0.570448	0.512	0.062	9.80335e-41
PLS3	5.40391e-45	1.51477	0.976	0.447	1.04771e-40
RPL7A	8.95984e-45	1.1755	1	0.993	1.73713e-40
CSDC2	3.22375e-44	0.655851	0.679	0.12	6.25021e-40
AGRN	3.56481e-44	1.50108	0.988	0.5	6.91146e-40
VASN	3.88881e-44	0.645016	0.69	0.13	7.53963e-40
WDR66	4.71347e-44	0.514157	0.488	0.059	9.13847e-40
SPARC	9.9519e-44	2.27129	1	0.88	1.92947e-39
GRM2	1.534e-43	0.315105	0.238	0.007	2.97412e-39
LAMC1	1.98009e-43	1.9684	0.988	0.903	3.839e-39
PHLDB2	4.87751e-43	1.04066	0.917	0.301	9.45651e-39
RPS6	5.16905e-43	1.4066	1	0.997	1.00218e-38
ACTG1	7.62724e-43	1.88126	1	0.973	1.47877e-38
STMN3	1.1507e-42	0.565561	0.56	0.081	2.23098e-38
TMEM98	2.18354e-42	1.70529	0.988	0.703	4.23345e-38
RPL13	9.1631e-42	1.19177	1	0.997	1.77654e-37
LAMC2	9.59799e-42	0.717109	0.548	0.084	1.86086e-37
PTGIS	1.46942e-41	0.736723	0.643	0.12	2.84891e-37
MARCKS	1.49823e-41	1.87518	0.988	0.587	2.90478e-37
LAMA5	2.38623e-41	1.63981	0.976	0.841	4.62643e-37
C1orf198	2.54268e-41	1.60414	0.988	0.67	4.92975e-37
NECAB1	2.62704e-41	1.0738	0.738	0.171	5.09331e-37
TRNP1	2.64642e-41	0.730165	0.75	0.171	5.13088e-37
RPS7	3.03665e-41	1.10665	1	0.997	5.88745e-37
RPL34	4.24698e-41	1.25513	1	0.998	8.23404e-37
RPL18A	5.38501e-41	1.16312	1	0.996	1.04405e-36
RPL10A	6.24542e-41	1.12301	1	0.996	1.21086e-36
ARAP2	8.32919e-41	0.352528	0.393	0.036	1.61486e-36
PCLO	1.3323e-40	0.704904	0.548	0.081	2.58306e-36
RHPN2	1.35276e-40	0.935006	0.714	0.165	2.62273e-36
RPL37	1.51606e-40	1.29134	1	0.996	2.93933e-36
UCHL1	2.20176e-40	1.81022	0.976	0.593	4.26877e-36
CEMIP	2.46194e-40	0.326185	0.238	0.009	4.77321e-36
RPS3A	5.14422e-40	1.07342	1	0.997	9.97362e-36
GPM6A	5.19814e-40	0.685042	0.583	0.099	1.00782e-35
C3orf58	7.42895e-40	1.38239	0.964	0.5	1.44032e-35
CCDC80	1.55908e-39	1.90774	0.964	0.618	3.02275e-35
LOC646762	4.18998e-39	1.69897	0.929	0.492	8.12353e-35
PPL	4.39013e-39	0.628411	0.595	0.105	8.51158e-35
RPS3	4.52706e-39	1.11376	1	0.988	8.77707e-35
PRDX6	4.61465e-39	1.483	0.988	0.953	8.94688e-35
RPL15	6.70177e-39	0.918095	1	1	1.29934e-34
TXNDC17	7.43892e-39	1.22122	0.94	0.413	1.44226e-34
RPL11	9.43358e-39	1.08718	1	0.995	1.82898e-34
TMEM37	9.81716e-39	0.418668	0.44	0.052	1.90335e-34
MYL12B	1.08757e-38	1.40511	0.988	0.802	2.10859e-34
RPS2	1.81267e-38	0.990726	1	0.999	3.5144e-34
TM4SF1	4.29325e-38	0.749587	0.381	0.036	8.32375e-34
TUBB	1.26038e-37	1.27843	1	0.974	2.44363e-33
PAPSS2	1.87248e-37	0.703024	0.583	0.105	3.63037e-33
EEF1A1	2.00977e-37	0.737158	1	1	3.89653e-33
RPL5	3.78618e-37	0.925255	1	1	7.34065e-33
FAM84B	4.15505e-37	1.68182	0.94	0.477	8.05582e-33
RPL6	4.89797e-37	0.981275	1	0.993	9.49618e-33
GLS	5.26517e-37	1.31298	0.964	0.647	1.02081e-32
RPL3	6.25807e-37	0.991248	1	0.995	1.21331e-32
LRRN1	1.59754e-36	0.429823	0.405	0.045	3.09732e-32
NEO1	1.81061e-36	1.08503	0.869	0.353	3.5104e-32
RPL10	2.16177e-36	1.00948	1	0.996	4.19124e-32
CYBRD1	2.17062e-36	0.500496	0.488	0.071	4.20839e-32
SEZ6L2	2.75845e-36	0.631106	0.679	0.148	5.34808e-32
CREB3L1	2.91679e-36	0.798798	0.762	0.202	5.65506e-32
RPS19	3.02993e-36	1.19116	1	0.978	5.87444e-32
IFITM3	3.53731e-36	1.49532	1	0.936	6.85814e-32
RPL41	3.61106e-36	0.948128	1	1	7.00112e-32
TMEM88	3.85477e-36	0.939489	0.786	0.241	7.47363e-32
ADCYAP1	5.4824e-36	0.298441	0.167	0.003	1.06293e-31
TGFBR1	6.48871e-36	1.36834	0.929	0.47	1.25803e-31
TNC	9.34593e-36	1.31808	0.69	0.159	1.81199e-31
RPL35A	1.05956e-35	0.996872	1	0.992	2.05427e-31
RPS16	1.16909e-35	1.03009	1	0.984	2.26663e-31
HHIP-AS1	1.29464e-35	0.264045	0.321	0.027	2.51005e-31
VIM	1.54598e-35	1.60154	1	0.858	2.99735e-31
RPS8	1.58982e-35	0.966934	1	0.999	3.08234e-31
PLLP	1.82418e-35	0.301604	0.31	0.024	3.53672e-31
IPO5P1	1.96133e-35	1.60572	0.714	0.219	3.80262e-31
RPL19	2.02059e-35	1.00984	1	0.992	3.91753e-31
NPM1	2.38173e-35	1.1543	0.988	0.981	4.61771e-31
IGFBP2	2.4512e-35	1.33281	0.94	0.486	4.75239e-31
RAC2	2.51254e-35	0.263671	0.274	0.017	4.87132e-31
RPS12	3.02676e-35	1.03988	1	0.995	5.86828e-31
L1TD1	3.07082e-35	0.383768	0.381	0.04	5.95371e-31
CYB5R2	4.20183e-35	0.528841	0.5	0.078	8.1465e-31
RPS23	4.35557e-35	0.960824	1	0.999	8.44457e-31
RPL29	5.02705e-35	1.14877	0.988	0.974	9.74645e-31
RPL27A	5.5057e-35	1.01978	1	0.992	1.06745e-30
SH2D3C	7.07359e-35	0.744477	0.5	0.08	1.37143e-30
EPS8L1	1.15111e-34	0.264663	0.274	0.018	2.23178e-30
MYH10	1.79419e-34	1.3498	1	0.899	3.47857e-30
RPL38	1.85901e-34	0.99834	1	0.992	3.60425e-30
CRIM1	2.28478e-34	1.22055	0.845	0.32	4.42974e-30
SLC7A4	2.70693e-34	0.269949	0.286	0.021	5.2482e-30
FBLN5	3.44681e-34	0.365104	0.357	0.036	6.68268e-30
RPS15A	3.888e-34	1.03134	1	0.999	7.53806e-30
RPL26	5.18944e-34	0.952355	1	0.994	1.00613e-29
RPL14	6.63645e-34	0.977167	1	0.993	1.28667e-29
EZR	1.74373e-33	1.18827	0.988	0.897	3.38074e-29
LOX	1.93508e-33	0.710403	0.452	0.065	3.75173e-29
FAM65C	2.40796e-33	0.259327	0.286	0.022	4.66855e-29
B3GNT5	2.82292e-33	0.440364	0.464	0.069	5.47308e-29
TMSB4X	2.86825e-33	1.42142	1	0.663	5.56097e-29
KIRREL	3.78398e-33	0.862921	0.69	0.182	7.33637e-29
SSC4D	3.98777e-33	0.425956	0.381	0.045	7.73148e-29
RPL32	4.27258e-33	0.96354	1	0.996	8.28369e-29
NFIX	4.76887e-33	0.29813	0.321	0.029	9.24589e-29
MMP2	5.0012e-33	0.656237	0.81	0.225	9.69632e-29
IFITM2	7.87436e-33	1.26696	1	0.838	1.52668e-28
SIM1	8.6324e-33	0.347975	0.333	0.033	1.67365e-28
DNAAF3	9.34488e-33	0.347597	0.345	0.037	1.81179e-28
RPL23A	9.74105e-33	1.06772	1	0.984	1.88859e-28
GAP43	1.16403e-32	0.513898	0.476	0.074	2.25682e-28
GPNMB	1.77861e-32	0.261369	0.226	0.012	3.44837e-28
NPHS1	2.15496e-32	0.34226	0.321	0.031	4.17803e-28
LINC01279	2.20142e-32	0.91943	0.548	0.107	4.2681e-28
PTMA	2.44574e-32	0.978545	1	0.979	4.74181e-28
RPL4	2.59812e-32	0.849519	1	0.997	5.03723e-28
RPS5	3.38835e-32	0.967116	1	0.988	6.56933e-28
ABRACL	4.22769e-32	0.707796	0.69	0.191	8.19664e-28
MME	5.35041e-32	0.292395	0.298	0.025	1.03734e-27
EFNB2	5.40173e-32	1.31574	0.952	0.547	1.04729e-27
MYH9	5.49675e-32	1.09475	1	0.737	1.06571e-27
THY1	6.08894e-32	0.440004	0.429	0.059	1.18052e-27
SYT4	6.95373e-32	0.325542	0.202	0.009	1.34819e-27
RPS14	7.21782e-32	1.05938	0.988	0.978	1.39939e-27
RPS29	1.01646e-31	1.00337	1	0.994	1.97071e-27
SH3GL3	1.10496e-31	0.848432	0.81	0.291	2.1423e-27
SEPT7	1.12753e-31	1.06358	0.976	0.943	2.18605e-27
LEPROTL1	1.5961e-31	1.1386	0.94	0.601	3.09452e-27
ST6GALNAC5	2.05202e-31	0.474461	0.369	0.044	3.97845e-27
FSTL1	2.35821e-31	1.13106	0.988	0.955	4.5721e-27
CSRP2	3.25418e-31	1.43587	0.988	0.758	6.3092e-27
RPL9	3.51518e-31	0.903397	1	0.998	6.81524e-27
PTBP1	3.72927e-31	1.02943	0.952	0.606	7.2303e-27
RPL18	4.34778e-31	0.9466	1	0.979	8.42948e-27
GALNT18	5.54414e-31	0.404902	0.381	0.047	1.0749e-26
IQGAP1	6.18587e-31	1.05316	0.893	0.38	1.19932e-26
TRIL	7.93362e-31	0.627865	0.536	0.106	1.53817e-26
RPS20	7.98936e-31	0.877048	1	0.997	1.54898e-26
TMEM176A	8.36173e-31	1.22981	0.738	0.244	1.62117e-26
TMEM176B	1.5927e-30	0.98848	0.786	0.259	3.08793e-26
TMSB10	1.6113e-30	1.10116	1	0.938	3.12398e-26
EEF1B2	2.37222e-30	0.98106	0.988	0.954	4.59926e-26
EHD2	2.4224e-30	0.652438	0.679	0.169	4.69655e-26
RPL23	2.93724e-30	0.877052	1	0.995	5.69473e-26
ACTB	3.79967e-30	1.28808	1	0.962	7.36679e-26
ISYNA1	3.88474e-30	1.29942	0.988	0.835	7.53173e-26
OLFML3	4.30003e-30	1.27911	0.881	0.413	8.3369e-26
MICAL2	5.74917e-30	1.4009	0.988	0.769	1.11465e-25
RPL36	7.15355e-30	0.907057	1	0.975	1.38693e-25
GRIK1	8.70997e-30	0.676006	0.667	0.173	1.68869e-25
LIMA1	9.56127e-30	0.777747	0.714	0.203	1.85374e-25
PLAT	1.09002e-29	0.553782	0.619	0.14	2.11333e-25
RPL27	1.39481e-29	0.953705	1	0.99	2.70425e-25
COBLL1	1.55171e-29	1.2384	0.845	0.423	3.00846e-25
DCN	3.03348e-29	0.680038	0.381	0.052	5.8813e-25
ADAMTS15	4.0657e-29	0.402064	0.464	0.084	7.88259e-25
CBLN2	5.10683e-29	0.366398	0.345	0.04	9.90111e-25
RPS25	5.27859e-29	0.800954	1	0.997	1.02341e-24
LOC100288911	5.78316e-29	0.389394	0.476	0.084	1.12124e-24
HNMT	7.0864e-29	0.739203	0.595	0.147	1.37391e-24
MGST1	1.06424e-28	1.23939	0.929	0.587	2.06335e-24
CLDN15	1.42774e-28	0.450859	0.405	0.06	2.76809e-24
RPL30	1.66517e-28	0.841985	1	0.994	3.22843e-24
FLRT2	1.75699e-28	1.17837	0.976	0.637	3.40645e-24
STX11	2.21213e-28	0.31935	0.405	0.061	4.28888e-24
ANKRD29	2.31959e-28	0.286943	0.226	0.016	4.49722e-24
LRRC1	2.75775e-28	0.544894	0.631	0.169	5.34673e-24
RPL39	3.11394e-28	0.896736	1	0.979	6.03731e-24
CD74	5.56005e-28	0.65855	0.667	0.18	1.07798e-23
COL1A1	5.69135e-28	1.04541	0.988	0.854	1.10344e-23
CDH3	5.74056e-28	0.811536	0.798	0.305	1.11298e-23
FN1	5.81257e-28	0.990362	0.976	0.589	1.12694e-23
GALNT10	6.87626e-28	0.635358	0.714	0.225	1.33317e-23
CPNE2	7.35339e-28	0.578313	0.643	0.169	1.42568e-23
SGIP1	1.11245e-27	0.53544	0.524	0.111	2.15683e-23
RPS27A	1.22739e-27	0.746907	1	0.997	2.37966e-23
RPS11	1.4384e-27	0.782208	1	0.991	2.78877e-23
RPS9	1.47189e-27	0.885264	1	0.954	2.8537e-23
PLCE1	1.55226e-27	0.604979	0.607	0.157	3.00952e-23
DMKN	1.91817e-27	0.997447	0.881	0.457	3.71895e-23
TPT1	2.25769e-27	0.653914	1	0.998	4.37721e-23
RPL12	2.47593e-27	0.89604	1	0.979	4.80034e-23
CGN	2.53965e-27	0.264519	0.333	0.041	4.92387e-23
PABPC1	2.87191e-27	0.811355	1	0.96	5.56805e-23
PLA2G12A	3.15001e-27	1.18835	0.964	0.705	6.10724e-23
RPL8	3.65322e-27	0.732418	0.988	0.982	7.08287e-23
MEGF6	4.1386e-27	0.501394	0.464	0.086	8.02392e-23
PAK4	4.38996e-27	0.850875	0.869	0.448	8.51125e-23
RPL31	6.10794e-27	0.86656	1	0.989	1.18421e-22
RAB15	6.12022e-27	0.825308	0.726	0.258	1.18659e-22
HNRNPA1	9.76337e-27	0.82214	1	0.986	1.89292e-22
ITGA11	9.79974e-27	0.644923	0.321	0.04	1.89997e-22
RBM3	1.02588e-26	1.10053	0.917	0.639	1.98898e-22
ELF4	1.20198e-26	0.257987	0.321	0.039	2.33041e-22
OSBPL10	1.61991e-26	0.2954	0.393	0.061	3.14069e-22
MAF	1.69913e-26	0.968562	0.548	0.134	3.29428e-22
DNAJC1	3.28771e-26	0.839977	0.821	0.381	6.37422e-22
ASH2L	4.33189e-26	1.17204	0.917	0.612	8.39866e-22
EFNA5	5.1518e-26	1.21301	0.893	0.529	9.98831e-22
ARHGAP23	5.45103e-26	0.948729	0.798	0.36	1.05685e-21
RPLP1	6.73534e-26	0.801086	1	0.997	1.30585e-21
S100A11	6.89445e-26	0.82189	0.905	0.449	1.3367e-21
PTPRF	8.08352e-26	1.01942	0.929	0.683	1.56723e-21
TERF1	1.08244e-25	1.17228	0.893	0.561	2.09864e-21
TPM4	1.127e-25	1.06108	0.976	0.839	2.18502e-21
PTTG1	1.37927e-25	0.525243	0.524	0.119	2.67412e-21
ARNT2	1.85312e-25	0.445579	0.548	0.13	3.59284e-21
RPL35	2.43104e-25	0.875567	1	0.981	4.7133e-21
PCDH17	2.48148e-25	1.01574	0.714	0.245	4.8111e-21
PTPRZ1	2.75702e-25	0.343986	0.357	0.053	5.34531e-21
SSBP3	3.09767e-25	1.053	0.964	0.752	6.00576e-21
RPL17	5.56592e-25	0.916408	1	0.989	1.07912e-20
CAPN2	6.05915e-25	1.01197	0.952	0.871	1.17475e-20
IGFBP4	6.33917e-25	0.863253	0.762	0.29	1.22904e-20
RPS21	7.21705e-25	0.830463	1	0.951	1.39924e-20
THSD4	1.05694e-24	0.667781	0.476	0.108	2.04919e-20
LEPR	1.21584e-24	1.1762	0.881	0.607	2.35727e-20
BMP1	1.35392e-24	0.715041	0.714	0.255	2.62498e-20
PPIA	1.8327e-24	0.613617	1	0.996	3.55323e-20
RPS4X	2.03267e-24	0.711335	1	0.994	3.94093e-20
RPLP2	2.18243e-24	0.780189	1	0.989	4.2313e-20
ODC1	2.61718e-24	0.927045	0.893	0.594	5.07418e-20
DFNA5	2.62517e-24	0.508171	0.571	0.152	5.08967e-20
NAXE	3.85979e-24	1.22448	0.714	0.343	7.48336e-20
RPL37A	4.07878e-24	0.771094	1	0.996	7.90794e-20
HES4	4.26332e-24	0.613824	0.5	0.121	8.26573e-20
RPS28	4.74815e-24	0.812108	0.988	0.977	9.20571e-20
SSR2	4.84685e-24	0.820486	0.964	0.83	9.39707e-20
CDK1	4.91245e-24	0.532764	0.381	0.065	9.52426e-20
SYNPO	7.15993e-24	0.830704	0.726	0.257	1.38817e-19
LITAF	8.7221e-24	0.921999	0.905	0.507	1.69104e-19
RAB38	9.6203e-24	0.256838	0.321	0.045	1.86518e-19
TINAGL1	1.06759e-23	0.399325	0.536	0.128	2.06985e-19
FILIP1L	1.40992e-23	0.632746	0.56	0.145	2.73355e-19
KAZN	1.4663e-23	0.573695	0.667	0.215	2.84286e-19
CD200	1.64057e-23	0.91969	0.774	0.338	3.18074e-19
NPNT	1.70246e-23	0.751198	0.405	0.076	3.30074e-19
CDK4	1.77809e-23	0.826539	0.94	0.653	3.44736e-19
FLNA	1.8912e-23	0.921542	0.976	0.71	3.66667e-19
MIR503HG	2.11658e-23	0.304303	0.226	0.021	4.10363e-19
PARD6B	2.5211e-23	0.834557	0.798	0.381	4.8879e-19
DIAPH3	3.28968e-23	0.451408	0.44	0.091	6.37803e-19
SFRP5	4.11889e-23	1.19048	0.714	0.268	7.98571e-19
RAB11FIP1	5.40304e-23	0.986828	0.81	0.422	1.04754e-18
RPS24	5.53907e-23	0.678593	1	0.994	1.07391e-18
RRP9	5.55985e-23	0.54267	0.583	0.172	1.07794e-18
TYRO3	6.58913e-23	0.617543	0.726	0.271	1.2775e-18
ID4	9.23001e-23	1.05197	0.917	0.505	1.78951e-18
MAP3K1	9.39413e-23	0.962832	0.798	0.367	1.82133e-18
RPL13A	1.10401e-22	0.812237	1	0.945	2.14046e-18
PLXNB2	1.19007e-22	0.889746	0.893	0.566	2.30732e-18
FAM234B	1.29229e-22	0.372094	0.417	0.084	2.50549e-18
DSEL	1.33227e-22	0.699214	0.667	0.22	2.58301e-18
RPL24	2.22525e-22	0.736401	1	0.983	4.31431e-18
DPPA4	2.32087e-22	0.348439	0.286	0.038	4.4997e-18
CALD1	2.7659e-22	1.00751	0.976	0.866	5.36253e-18
DAPK1	3.54576e-22	0.414794	0.56	0.149	6.87452e-18
RAC1	4.27689e-22	0.650588	1	0.959	8.29204e-18
PHGDH	4.41222e-22	0.777458	0.738	0.29	8.55441e-18
EIF4EBP1	4.70288e-22	0.796683	0.905	0.519	9.11793e-18
ZNF641	5.27767e-22	0.621113	0.726	0.275	1.02323e-17
RHOU	5.8224e-22	0.759214	0.619	0.192	1.12885e-17
ZDHHC8P1	7.14609e-22	0.496384	0.56	0.156	1.38548e-17
RPS15	8.17596e-22	0.669477	1	0.988	1.58516e-17
HSP90AB1	8.20144e-22	0.591493	1	0.996	1.59009e-17
FSCN1	8.61365e-22	0.8152	0.952	0.837	1.67001e-17
TSPAN3	8.87984e-22	0.798223	0.976	0.846	1.72162e-17
ZYX	9.8743e-22	0.878095	0.964	0.843	1.91443e-17
DOK5	1.02473e-21	0.296464	0.381	0.07	1.98675e-17
RAI14	1.04451e-21	0.770033	0.893	0.443	2.0251e-17
TNFSF14	1.12263e-21	0.394064	0.405	0.084	2.17656e-17
CDKN1C	1.1673e-21	1.0276	0.976	0.748	2.26316e-17
ST6GALNAC3	1.27821e-21	0.614479	0.667	0.229	2.47819e-17
ANXA2	1.28076e-21	0.882011	0.988	0.908	2.48314e-17
NSG1	1.30113e-21	0.384152	0.56	0.149	2.52263e-17
RPL28	1.52829e-21	0.750651	1	0.978	2.96305e-17
MPST	1.7664e-21	0.719783	0.857	0.484	3.4247e-17
TUBB4A	1.84141e-21	0.264856	0.345	0.059	3.57013e-17
SPECC1	2.39452e-21	0.598659	0.655	0.238	4.6425e-17
MYO1D	2.42402e-21	0.666313	0.726	0.301	4.69969e-17
RPS27	4.00875e-21	0.685146	1	0.997	7.77217e-17
COL1A2	5.28538e-21	0.609472	0.964	0.612	1.02473e-16
SNRPB	6.8315e-21	0.860499	0.905	0.707	1.32449e-16
MARCKSL1	8.92083e-21	0.820252	1	0.926	1.72957e-16
EIF3E	9.37022e-21	0.803085	0.976	0.953	1.8167e-16
APBB2	1.08653e-20	0.585685	0.619	0.216	2.10657e-16
ASS1	1.09247e-20	0.666025	0.714	0.295	2.11809e-16
HMGN1	1.0985e-20	0.668943	0.988	0.973	2.12978e-16
DSC2	1.13073e-20	0.777163	0.833	0.421	2.19227e-16
PTRF	1.13181e-20	0.617856	0.786	0.352	2.19435e-16
GAL3ST3	1.23431e-20	0.427219	0.488	0.127	2.39309e-16
RPS10	1.75205e-20	0.753544	0.94	0.739	3.39688e-16
COL3A1	1.75381e-20	0.719233	0.988	0.682	3.40028e-16
GDF6	2.05684e-20	0.431234	0.405	0.086	3.9878e-16
RAN	2.13142e-20	0.771115	0.976	0.893	4.13239e-16
EEF2	2.54438e-20	0.644387	1	0.992	4.93304e-16
EPS8	2.60833e-20	0.740848	0.75	0.322	5.05702e-16
HNRNPAB	2.91176e-20	0.83664	0.952	0.754	5.64532e-16
ANXA1	2.9227e-20	0.355093	0.524	0.13	5.66653e-16
RND3	2.95606e-20	0.53803	0.512	0.138	5.73122e-16
MTCL1	3.41425e-20	0.336808	0.321	0.056	6.61954e-16
DLG2	3.42937e-20	0.484851	0.476	0.124	6.64887e-16
B4GALNT4	4.25462e-20	0.605978	0.714	0.305	8.24886e-16
MGAT4C	4.53439e-20	0.274297	0.298	0.047	8.79127e-16
TCF7L2	5.71186e-20	0.949339	0.929	0.664	1.10742e-15
LINC00842	6.14482e-20	0.286936	0.357	0.069	1.19136e-15
WISP1	7.046e-20	0.83128	0.393	0.084	1.36608e-15
FBN1	7.08617e-20	0.343403	0.619	0.177	1.37387e-15
MGP	7.44287e-20	0.481787	0.298	0.047	1.44302e-15
SLITRK4	7.4693e-20	0.7033	0.655	0.246	1.44815e-15
RCN1	9.05256e-20	0.757436	0.893	0.582	1.75511e-15
ANXA3	9.79612e-20	0.819513	0.738	0.322	1.89927e-15
CNN3	1.13861e-19	0.651996	0.893	0.484	2.20753e-15
RPL36A	1.41415e-19	0.670035	0.952	0.73	2.74176e-15
L3MBTL3	1.78506e-19	0.333188	0.44	0.107	3.46087e-15
LDOC1	1.78768e-19	0.912166	0.845	0.541	3.46595e-15
RPL22	1.87878e-19	0.613453	1	0.978	3.64258e-15
MEST	1.88256e-19	0.733185	0.762	0.339	3.64992e-15
FAT4	2.10236e-19	0.535746	0.571	0.176	4.07606e-15
LOXL1	2.30013e-19	0.761628	0.619	0.225	4.45949e-15
BNC2	3.15949e-19	0.520624	0.417	0.099	6.12561e-15
IL6ST	3.30539e-19	0.882347	0.952	0.87	6.40849e-15
RSRP1	3.31829e-19	1.18657	0.738	0.396	6.4335e-15
ATP7B	3.39532e-19	0.620461	0.488	0.143	6.58286e-15
SNAP23	3.65709e-19	0.489682	0.69	0.263	7.09037e-15
NHSL1	3.72565e-19	0.635889	0.762	0.332	7.22329e-15
ARPC5	3.96024e-19	0.780925	0.917	0.73	7.67811e-15
APOE	3.99746e-19	0.925372	0.976	0.741	7.75028e-15
SKP2	4.19376e-19	0.691002	0.726	0.344	8.13086e-15
DPF1	4.32255e-19	0.290272	0.298	0.05	8.38057e-15
ASAP2	5.2209e-19	0.462475	0.69	0.26	1.01223e-14
SND1	5.26608e-19	0.852435	0.893	0.705	1.02099e-14
SNX30	5.3132e-19	0.396861	0.512	0.149	1.03012e-14
PCOLCE	5.44425e-19	0.600147	0.726	0.299	1.05553e-14
GAS6	5.79157e-19	0.701645	0.869	0.544	1.12287e-14
EIF3H	5.95254e-19	0.680227	0.988	0.893	1.15408e-14
DZIP1	1.03203e-18	0.715345	0.714	0.327	2.00089e-14
TPPP	1.04662e-18	0.319425	0.405	0.094	2.0292e-14
KCNN3	1.11044e-18	0.29119	0.262	0.039	2.15292e-14
FXYD5	1.27314e-18	0.481328	0.56	0.167	2.46836e-14
ASXL3	1.37221e-18	0.599035	0.714	0.308	2.66045e-14
ITM2A	1.43044e-18	0.367775	0.417	0.098	2.77333e-14
GYG2	1.65572e-18	0.532481	0.762	0.331	3.21011e-14
SDC2	1.85854e-18	1.03413	0.833	0.541	3.60335e-14
SERPINB9	1.99743e-18	0.587321	0.679	0.252	3.87261e-14
SPIN4	2.09814e-18	0.801191	0.583	0.22	4.06787e-14
LASP1	2.32757e-18	0.639187	0.821	0.422	4.5127e-14
EIF3F	2.43935e-18	0.691217	0.917	0.909	4.72942e-14
NME4	2.44232e-18	0.686552	1	0.956	4.73517e-14
CCNYL1	2.50088e-18	0.590761	0.595	0.22	4.84871e-14
CXADR	2.8645e-18	0.875775	0.893	0.705	5.55369e-14
SLC7A5	4.10327e-18	0.261917	0.286	0.047	7.95542e-14
SKI	4.25833e-18	0.668503	0.869	0.544	8.25605e-14
SERP1	4.69463e-18	0.630654	0.94	0.631	9.10194e-14
GSTP1	4.98656e-18	0.690041	0.964	0.9	9.66793e-14
COL5A1	5.89053e-18	0.532137	0.881	0.446	1.14206e-13
CEBPD	6.12582e-18	0.739796	0.607	0.225	1.18767e-13
HSPA8	6.49266e-18	0.614356	1	0.983	1.2588e-13
SRM	6.80414e-18	0.641076	0.786	0.427	1.31919e-13
BTF3	1.04496e-17	0.68091	0.988	0.947	2.02596e-13
RACK1	1.05656e-17	1.29454	0.774	0.685	2.04846e-13
SARAF	1.15883e-17	1.71635	0.75	0.605	2.24673e-13
CCT6A	1.20294e-17	0.649447	0.952	0.854	2.33227e-13
FAU	1.4066e-17	0.603433	1	0.984	2.72711e-13
RAB32	1.40847e-17	0.382055	0.536	0.162	2.73074e-13
AHNAK	1.41776e-17	0.844569	0.94	0.664	2.74875e-13
PLTP	1.52286e-17	0.762003	0.798	0.419	2.95253e-13
H3F3B	1.56603e-17	0.615103	1	0.939	3.03622e-13
TRAF5	1.63619e-17	0.44924	0.607	0.212	3.17225e-13
SLITRK2	2.03195e-17	0.459009	0.476	0.139	3.93954e-13
KIAA1551	2.11775e-17	0.966011	0.774	0.442	4.10589e-13
EPHB2	2.12893e-17	0.49644	0.524	0.175	4.12756e-13
APEX1	2.41903e-17	0.727777	0.94	0.858	4.69001e-13
HEG1	3.0719e-17	0.788869	0.881	0.572	5.95579e-13
OLFM2	3.13198e-17	0.255139	0.298	0.055	6.07228e-13
LUM	3.8529e-17	0.529551	0.286	0.05	7.47e-13
CYB5D1	4.2931e-17	0.466553	0.571	0.201	8.32347e-13
FBLN2	4.58061e-17	0.62428	0.726	0.32	8.88089e-13
LPCAT2	4.82726e-17	0.35406	0.405	0.103	9.3591e-13
APMAP	5.34367e-17	0.571031	0.821	0.45	1.03603e-12
KCNA5	5.81155e-17	0.570579	0.667	0.261	1.12674e-12
RPLP0	5.85723e-17	0.5583	1	0.976	1.1356e-12
SNHG16	6.0628e-17	0.546503	1	0.952	1.17546e-12
EMID2	6.3971e-17	0.32431	0.167	0.016	1.24027e-12
TRAPPC2L	6.76748e-17	0.460561	0.69	0.307	1.31208e-12
EIF3M	6.91525e-17	0.661195	0.917	0.721	1.34073e-12
SLC13A3	7.27717e-17	0.27	0.274	0.047	1.4109e-12
MAP1LC3A	7.72307e-17	0.910393	0.786	0.485	1.49735e-12
IQCA1	7.91387e-17	0.478302	0.5	0.155	1.53434e-12
BCHE	8.99617e-17	0.841977	0.726	0.351	1.74418e-12
TCEAL5	9.14144e-17	0.357023	0.369	0.086	1.77234e-12
HN1	9.14573e-17	0.788168	0.821	0.53	1.77317e-12
CTSC	1.02422e-16	0.709535	0.798	0.489	1.98576e-12
SLBP	1.04091e-16	0.500343	0.821	0.418	2.01812e-12
ALDH18A1	1.17347e-16	0.59695	0.643	0.267	2.27512e-12
ANXA5	1.19032e-16	0.818081	0.952	0.811	2.30779e-12
HERPUD2	1.23796e-16	0.666809	0.75	0.427	2.40017e-12
SOX4	1.27952e-16	0.856794	0.976	0.933	2.48073e-12
TRIP6	1.82753e-16	0.60166	0.833	0.486	3.54322e-12
LRRC32	1.90434e-16	0.393052	0.512	0.16	3.69213e-12
ITGA1	2.51036e-16	0.622688	0.643	0.249	4.86708e-12
GOLM1	2.90518e-16	0.718001	0.821	0.545	5.63255e-12
ARL4D	3.13311e-16	0.641023	0.667	0.287	6.07448e-12
REXO2	3.19419e-16	0.657819	0.833	0.495	6.19289e-12
ZNF185	3.37196e-16	0.371685	0.548	0.189	6.53756e-12
COL5A2	3.97583e-16	0.655014	0.881	0.562	7.70835e-12
AMOTL2	4.41359e-16	0.970669	0.798	0.488	8.55707e-12
POLE4	4.84734e-16	0.380582	0.583	0.214	9.39802e-12
PARG	4.9389e-16	0.629763	0.679	0.321	9.57553e-12
GNAI2	5.09948e-16	0.603463	0.94	0.798	9.88687e-12
CRMP1	5.13564e-16	0.37867	0.345	0.078	9.95697e-12
NOTCH3	5.29955e-16	0.623595	0.81	0.43	1.02748e-11
CREB5	5.41836e-16	0.6666	0.655	0.268	1.05051e-11
ATIC	6.36515e-16	0.538552	0.845	0.498	1.23408e-11
SEC11A	8.16636e-16	0.647531	0.94	0.817	1.58329e-11
SPOPL	8.62747e-16	0.480736	0.607	0.247	1.67269e-11
ATP10D	9.36031e-16	0.611042	0.476	0.15	1.81478e-11
PDE9A	9.58371e-16	0.368988	0.512	0.168	1.85809e-11
PXDN	9.93199e-16	0.796201	0.952	0.82	1.92561e-11
MPP5	1.01686e-15	0.594757	0.762	0.433	1.97149e-11
CDV3	1.08825e-15	0.599583	0.929	0.769	2.10989e-11
STK26	1.08951e-15	0.696036	0.631	0.291	2.11235e-11
RRBP1	1.54872e-15	0.537101	0.714	0.339	3.00266e-11
RAB31	1.72322e-15	0.757158	0.833	0.587	3.34098e-11
CKAP4	1.80654e-15	0.593436	0.952	0.866	3.50251e-11
HCFC1R1	2.14583e-15	0.54402	0.774	0.407	4.16033e-11
BASP1	2.14785e-15	0.657836	0.976	0.738	4.16425e-11
OAT	2.1865e-15	0.518319	0.679	0.318	4.23919e-11
CHD3	2.46531e-15	0.61045	0.821	0.501	4.77973e-11
PARVA	2.559e-15	0.663807	0.857	0.536	4.96139e-11
GCNT2	2.76823e-15	0.419822	0.595	0.222	5.36704e-11
TRIM46	3.11018e-15	0.302771	0.393	0.105	6.03002e-11
RPS17	3.24135e-15	1.1001	0.774	0.661	6.28433e-11
LHFP	3.53542e-15	0.75243	0.905	0.623	6.85448e-11
AHCY	3.87634e-15	0.67024	0.893	0.705	7.51544e-11
SEC61B	3.979e-15	0.643746	0.929	0.714	7.71448e-11
PTGDS	4.36574e-15	1.63701	0.583	0.26	8.4643e-11
CLIP3	4.43519e-15	0.541709	0.881	0.513	8.59895e-11
CLMN	4.70061e-15	0.443702	0.381	0.102	9.11354e-11
FZD8	4.90933e-15	0.609403	0.655	0.283	9.51821e-11
MFAP2	5.08571e-15	0.593754	0.893	0.599	9.86018e-11
CCDC85C	5.66271e-15	0.394041	0.619	0.252	1.09789e-10
CPXM1	5.86811e-15	0.613793	0.774	0.457	1.13771e-10
TP53RK	6.64976e-15	0.390049	0.667	0.274	1.28925e-10
PFN2	6.65655e-15	0.552292	0.976	0.908	1.29057e-10
NPY1R	6.78358e-15	0.305025	0.345	0.084	1.3152e-10
SERPING1	6.8831e-15	0.616007	0.786	0.463	1.3345e-10
FAM107B	7.24449e-15	0.399355	0.571	0.217	1.40456e-10
ARHGAP10	8.22234e-15	0.274397	0.393	0.107	1.59415e-10
EMP2	8.24963e-15	0.671521	0.929	0.706	1.59944e-10
HBEGF	8.50436e-15	0.42211	0.488	0.156	1.64883e-10
HSP90B1	9.74565e-15	0.714542	0.988	0.947	1.88949e-10
LGALS8	9.93829e-15	0.549153	0.726	0.382	1.92684e-10
HINT1	1.15511e-14	0.567865	0.988	0.932	2.23954e-10
LIMS1	1.19528e-14	0.690198	0.821	0.528	2.3174e-10
C19orf48	1.21574e-14	0.417727	0.548	0.21	2.35708e-10
HNRNPC	1.29246e-14	0.498301	1	0.975	2.50582e-10
RAPGEFL1	1.54855e-14	0.30922	0.381	0.104	3.00233e-10
PLXNA2	1.66952e-14	0.676159	0.798	0.469	3.23686e-10
ZNF117	1.81921e-14	0.522914	0.702	0.35	3.52709e-10
EFNB1	2.40371e-14	0.561263	0.631	0.288	4.66031e-10
RSL1D1	2.50415e-14	0.5736	0.929	0.706	4.85504e-10
ZFAS1	2.71568e-14	0.988181	0.762	0.568	5.26516e-10
CBX1	2.88762e-14	0.496548	0.81	0.516	5.59853e-10
RPS13	3.05651e-14	0.458247	1	0.996	5.92597e-10
PLXNB1	3.14244e-14	0.473478	0.679	0.297	6.09257e-10
CTXN1	3.41483e-14	0.499985	0.738	0.38	6.62066e-10
FNBP1L	3.4637e-14	0.553928	0.726	0.397	6.71542e-10
RIN2	3.71473e-14	0.635018	0.833	0.52	7.20212e-10
NONO	3.83686e-14	0.518167	1	0.94	7.4389e-10
UBA52	4.29449e-14	0.533759	0.988	0.964	8.32615e-10
MYL12A	4.34404e-14	0.670886	0.976	0.841	8.42222e-10
TP53	4.52404e-14	0.351319	0.607	0.248	8.77121e-10
CXCR7	4.60581e-14	0.35788	0.155	0.018	8.92974e-10
ARPC2	4.87048e-14	0.546434	0.976	0.971	9.44288e-10
WWC1	4.90928e-14	0.300177	0.369	0.099	9.51812e-10
LMO4	5.17217e-14	0.90108	0.976	0.876	1.00278e-09
JOSD1	6.08954e-14	0.491072	0.667	0.33	1.18064e-09
OSBPL1A	6.91282e-14	0.585479	0.75	0.425	1.34026e-09
PGRMC1	6.99534e-14	0.563652	0.952	0.797	1.35626e-09
NOTCH2	7.58268e-14	0.568137	0.786	0.45	1.47013e-09
SHTN1	7.86088e-14	0.467053	0.429	0.14	1.52407e-09
NECTIN2	7.88297e-14	0.5565	0.679	0.342	1.52835e-09
FTL	7.97298e-14	0.596025	0.988	0.97	1.5458e-09
FREM2	8.56029e-14	0.852017	0.833	0.507	1.65967e-09
SLC2A1	9.72105e-14	0.338308	0.762	0.396	1.88472e-09
FHOD1	9.9445e-14	0.29708	0.417	0.126	1.92804e-09
NYNRIN	1.03195e-13	0.61628	0.845	0.559	2.00074e-09
TKT	1.04036e-13	0.53576	0.655	0.329	2.01705e-09
CSRP1	1.04403e-13	0.769478	0.881	0.732	2.02417e-09
CHST1	1.16382e-13	0.309031	0.393	0.112	2.25641e-09
NRBP2	1.58515e-13	0.641254	0.845	0.558	3.07329e-09
SPTLC2	1.70729e-13	0.399233	0.631	0.289	3.31009e-09
TCAF1	1.75999e-13	1.21807	0.738	0.561	3.41226e-09
GRIP1	2.07062e-13	0.278283	0.357	0.098	4.01452e-09
SNHG5	2.17698e-13	0.546071	0.881	0.63	4.22072e-09
CDH11	2.26245e-13	0.58994	0.726	0.372	4.38644e-09
SPRY1	2.51102e-13	0.283771	0.333	0.084	4.86837e-09
PXDC1	2.81967e-13	0.318541	0.524	0.198	5.46678e-09
NFIB	2.88395e-13	0.624038	0.929	0.752	5.59141e-09
CLDND1	3.32648e-13	0.881914	0.857	0.661	6.44938e-09
RGL1	3.80951e-13	0.472285	0.631	0.291	7.38588e-09
TMEM170B	3.82346e-13	0.327449	0.548	0.211	7.41293e-09
ARHGAP28	4.4238e-13	0.419937	0.536	0.214	8.57686e-09
RAMP2	4.58926e-13	0.314615	0.476	0.164	8.89765e-09
SUMO2	5.13541e-13	0.498266	0.988	0.935	9.95652e-09
CORO1B	5.15843e-13	0.434655	0.726	0.389	1.00012e-08
DNM1	5.6914e-13	0.6506	0.619	0.3	1.10345e-08
TMPO	5.87286e-13	0.718335	0.798	0.525	1.13863e-08
ACOT7	6.19843e-13	0.419453	0.429	0.141	1.20175e-08
SLC44A1	6.8279e-13	0.473913	0.69	0.379	1.32379e-08
CCND2	6.90621e-13	0.77847	0.929	0.861	1.33898e-08
SNRPD2	8.00472e-13	0.505448	0.929	0.73	1.55195e-08
TMEM132A	8.06548e-13	0.526802	0.786	0.468	1.56373e-08
BOK	8.32413e-13	0.38409	0.476	0.175	1.61388e-08
TMSB15A	8.35653e-13	0.403306	0.333	0.091	1.62016e-08
DNAJC15	1.00856e-12	0.973901	0.893	0.741	1.95539e-08
ANK3	1.06236e-12	0.718984	0.893	0.724	2.05969e-08
NPHP4	1.14569e-12	0.330247	0.333	0.093	2.22125e-08
CHML	1.15783e-12	0.494395	0.643	0.311	2.2448e-08
PRSS35	1.21633e-12	0.681724	0.833	0.519	2.35822e-08
UCK2	1.32925e-12	0.342966	0.5	0.196	2.57714e-08
SHB	1.33044e-12	0.414168	0.583	0.261	2.57946e-08
SRP72	1.42598e-12	0.559305	0.905	0.769	2.7647e-08
ZNF207	1.44923e-12	0.543647	0.952	0.757	2.80977e-08
SRP9	1.68317e-12	0.481945	0.988	0.955	3.26334e-08
PTPN14	1.737e-12	0.529793	0.774	0.515	3.36769e-08
ST3GAL5	1.78282e-12	0.377757	0.476	0.174	3.45654e-08
GABRB2	1.85777e-12	0.524922	0.702	0.346	3.60185e-08
RPL36A-HNRNPH2	1.91285e-12	0.521807	0.857	0.599	3.70863e-08
TMEM123	1.91468e-12	0.62606	0.857	0.694	3.71219e-08
KIAA1522	2.25728e-12	0.413864	0.702	0.37	4.37641e-08
MPZL1	2.61419e-12	0.529081	0.762	0.482	5.06838e-08
ARRDC3	2.74653e-12	0.380126	0.56	0.239	5.32498e-08
DDOST	2.76271e-12	0.460264	0.821	0.552	5.35634e-08
RHEB	2.78355e-12	0.475501	0.976	0.875	5.39674e-08
SPATS2L	2.80553e-12	0.553983	0.845	0.557	5.43937e-08
COL6A1	2.97056e-12	0.490071	0.988	0.915	5.75931e-08
KLF6	3.05017e-12	0.532096	0.774	0.474	5.91368e-08
COL27A1	3.11041e-12	0.500571	0.619	0.27	6.03046e-08
EDIL3	3.24428e-12	0.357821	0.357	0.102	6.29001e-08
NRARP	3.26342e-12	0.406565	0.286	0.071	6.32711e-08
PRAF2	3.33825e-12	0.638969	0.881	0.633	6.4722e-08
CNN2	3.45143e-12	0.525628	0.964	0.866	6.69163e-08
COL11A1	3.45453e-12	0.502272	0.524	0.213	6.69764e-08
TNS3	3.85733e-12	0.389063	0.571	0.24	7.4786e-08
RRAS2	3.95153e-12	0.388793	0.714	0.394	7.66122e-08
TPBG	3.96088e-12	0.284382	0.452	0.156	7.67936e-08
SFPQ	4.03489e-12	0.622424	0.964	0.874	7.82284e-08
NRAS	4.36548e-12	0.483284	0.833	0.55	8.46379e-08
CA11	4.64092e-12	0.343669	0.488	0.186	8.99782e-08
BZW1	4.64468e-12	0.588426	0.94	0.842	9.00511e-08
COL6A2	4.76804e-12	0.562185	0.905	0.671	9.24427e-08
HDLBP	4.91628e-12	0.514292	0.988	0.919	9.53168e-08
ARHGEF26	4.99285e-12	0.347675	0.44	0.154	9.68013e-08
NPC2	5.05999e-12	0.563026	0.929	0.794	9.81032e-08
PDLIM2	5.1583e-12	0.384204	0.56	0.24	1.00009e-07
ELOVL1	5.41043e-12	0.393143	0.571	0.252	1.04897e-07
SLC20A1	5.72658e-12	0.320026	0.536	0.206	1.11027e-07
FZD4	6.02432e-12	0.522948	0.56	0.25	1.16799e-07
ITGB1	6.37969e-12	0.428553	0.988	0.965	1.23689e-07
WASF1	6.57097e-12	0.637998	0.833	0.68	1.27398e-07
PDGFD	6.99434e-12	0.337594	0.619	0.27	1.35606e-07
KHDRBS1	7.09927e-12	0.478008	0.976	0.912	1.37641e-07
ROBO1	7.40789e-12	0.312479	0.69	0.305	1.43624e-07
GNAI1	8.01826e-12	0.46214	0.56	0.242	1.55458e-07
PAPSS1	8.16295e-12	0.409872	0.786	0.457	1.58263e-07
ANXA11	8.28588e-12	0.503067	0.726	0.483	1.60647e-07
TBC1D9	8.77215e-12	0.317604	0.512	0.204	1.70075e-07
CEP135	9.25623e-12	0.375797	0.393	0.134	1.7946e-07
CD151	1.00066e-11	0.562207	0.929	0.777	1.94008e-07
ARF4	1.03948e-11	0.490372	0.964	0.861	2.01534e-07
TPD52L1	1.05881e-11	0.396927	0.595	0.273	2.05282e-07
C6orf48	1.06011e-11	0.462701	0.964	0.884	2.05534e-07
DCAF8	1.18434e-11	0.507841	0.845	0.649	2.2962e-07
RCSD1	1.2142e-11	0.599573	0.857	0.604	2.35408e-07
PALM	1.30203e-11	0.54949	0.774	0.516	2.52437e-07
EML4	1.43605e-11	0.637656	0.821	0.612	2.7842e-07
HVCN1	1.49489e-11	0.357594	0.333	0.096	2.89829e-07
CXCR2	1.50669e-11	0.338645	0.357	0.109	2.92117e-07
GLIPR2	1.58818e-11	0.308503	0.464	0.169	3.07917e-07
SYNCRIP	1.59032e-11	0.563676	0.905	0.78	3.08332e-07
SPAG9	1.61241e-11	0.573761	0.75	0.502	3.12614e-07
ZNF146	1.66741e-11	0.449864	0.798	0.5	3.23278e-07
EIF5A	1.74829e-11	0.393964	0.857	0.536	3.38958e-07
COTL1	1.83062e-11	0.294226	0.393	0.125	3.54921e-07
MRPS2	1.89532e-11	0.437461	0.762	0.469	3.67465e-07
KPNA2	1.91369e-11	0.2665	0.44	0.161	3.71026e-07
GLUL	1.9335e-11	0.505766	0.893	0.722	3.74867e-07
GAS5	2.31108e-11	0.539992	0.94	0.781	4.48073e-07
ANTXR1	2.35761e-11	0.511332	0.774	0.513	4.57094e-07
LNX2	2.59509e-11	0.340561	0.488	0.197	5.03137e-07
ILF2	2.62207e-11	0.457449	0.893	0.726	5.08367e-07
RELL1	2.63332e-11	0.355926	0.44	0.158	5.10549e-07
STMN1	2.79994e-11	0.596374	0.988	0.947	5.42853e-07
PPIB	3.13685e-11	0.518483	0.786	0.569	6.08173e-07
HNRNPK	3.1773e-11	0.466914	0.988	0.976	6.16015e-07
OSTC	3.38984e-11	0.565654	0.94	0.807	6.57223e-07
TMEM43	3.46628e-11	0.335907	0.571	0.256	6.72043e-07
P4HB	4.07181e-11	0.450783	0.964	0.811	7.89442e-07
FRMD6	4.31452e-11	0.270114	0.464	0.17	8.365e-07
SET	4.47247e-11	0.508982	1	0.975	8.67122e-07
NPY	4.65943e-11	0.320129	0.179	0.031	9.03371e-07
NHP2	4.71955e-11	0.4281	0.833	0.606	9.15026e-07
SCRN1	5.02183e-11	0.477516	0.952	0.746	9.73631e-07
ALKBH7	5.07169e-11	0.43431	0.81	0.506	9.83298e-07
TNFRSF19	5.37007e-11	0.432426	0.774	0.43	1.04115e-06
SLIT3	5.61845e-11	0.674449	0.94	0.8	1.0893e-06
NFIA	6.35935e-11	0.618179	0.821	0.579	1.23295e-06
TRIM28	6.42092e-11	0.44356	0.976	0.945	1.24489e-06
EPHB4	6.45798e-11	0.348162	0.595	0.278	1.25207e-06
GLTSCR2	6.88868e-11	0.488046	0.869	0.642	1.33558e-06
CTGF	6.98881e-11	0.304099	0.69	0.365	1.35499e-06
CCT4	7.36252e-11	0.472019	0.94	0.911	1.42745e-06
GCA	8.0765e-11	0.419215	0.762	0.485	1.56587e-06
CACNA1H	8.50617e-11	0.346347	0.512	0.22	1.64918e-06
ENY2	8.60439e-11	0.488977	0.845	0.622	1.66822e-06
HNRNPA3	9.6933e-11	0.48542	0.964	0.898	1.87934e-06
FLNB	9.91767e-11	0.377404	0.702	0.345	1.92284e-06
CASP6	1.02842e-10	0.474624	0.679	0.383	1.9939e-06
TRA2B	1.17987e-10	0.456096	0.929	0.768	2.28754e-06
LY6E	1.2849e-10	0.433347	0.774	0.487	2.49117e-06
SURF6	1.37669e-10	0.427126	0.631	0.33	2.66913e-06
ACTN4	1.42061e-10	0.513832	0.94	0.793	2.75427e-06
NENF	1.48108e-10	0.453041	0.536	0.25	2.87152e-06
NIPSNAP1	1.48406e-10	0.480221	0.881	0.677	2.87729e-06
PSMA7	1.53115e-10	0.489244	0.964	0.868	2.96859e-06
CANX	1.59595e-10	0.422054	0.988	0.935	3.09422e-06
CHST3	1.67988e-10	0.270342	0.476	0.194	3.25695e-06
EEF1G	1.73056e-10	0.34124	1	0.993	3.3552e-06
PARD6G	1.74812e-10	0.295706	0.536	0.233	3.38926e-06
GRB10	1.7612e-10	0.335761	0.464	0.185	3.41461e-06
MED10	1.76401e-10	0.290291	0.56	0.25	3.42006e-06
PRR5	1.81646e-10	0.303254	0.464	0.19	3.52175e-06
PTN	1.85834e-10	0.60287	0.845	0.62	3.60295e-06
GNB4	1.94999e-10	0.657559	0.655	0.386	3.78064e-06
ELOVL5	1.95904e-10	0.481644	0.774	0.512	3.79819e-06
TNKS1BP1	1.96918e-10	0.435094	0.726	0.424	3.81785e-06
AKAP12	1.97587e-10	0.4688	0.881	0.646	3.83081e-06
DTD2	2.16303e-10	0.288435	0.56	0.249	4.19368e-06
ABCC1	2.16469e-10	0.299408	0.524	0.228	4.1969e-06
INF2	2.21147e-10	0.381175	0.655	0.345	4.2876e-06
EIF3D	2.33395e-10	0.569206	0.905	0.788	4.52506e-06
DAAM1	2.40238e-10	0.584222	0.929	0.801	4.65774e-06
IPO5	2.40324e-10	0.482946	0.905	0.73	4.6594e-06
ATL3	2.41482e-10	0.26801	0.405	0.143	4.68186e-06
KPNB1	2.48197e-10	0.533188	0.94	0.887	4.81205e-06
THBS3	2.49142e-10	0.316998	0.452	0.175	4.83037e-06
SRSF3	2.51248e-10	0.54835	0.94	0.883	4.87121e-06
PEG10	2.99972e-10	0.542835	0.833	0.572	5.81586e-06
ARPC1B	3.04153e-10	0.389328	0.548	0.259	5.89692e-06
TXNRD1	3.11607e-10	0.642366	0.833	0.675	6.04145e-06
COL2A1	3.16121e-10	0.601471	0.929	0.879	6.12896e-06
SMARCC1	3.33696e-10	0.530884	0.869	0.698	6.46971e-06
ZNF300	3.5611e-10	0.265531	0.44	0.168	6.90425e-06
PHB2	3.62231e-10	0.451346	0.952	0.88	7.02294e-06
SH3D19	3.64223e-10	0.384083	0.619	0.329	7.06155e-06
ARID5B	3.67383e-10	0.437191	0.655	0.33	7.12282e-06
HNRNPA2B1	3.91106e-10	0.483527	0.988	0.979	7.58276e-06
ARPC3	4.26124e-10	0.478529	0.905	0.739	8.26169e-06
TCEAL2	4.31882e-10	0.268692	0.238	0.059	8.37333e-06
DYNC2H1	4.56373e-10	0.381684	0.619	0.317	8.84816e-06
FBL	5.17914e-10	0.488039	0.869	0.662	1.00413e-05
EIF4G2	5.44133e-10	0.432095	0.988	0.996	1.05497e-05
LAMB1	5.45543e-10	0.530996	0.702	0.372	1.0577e-05
HLA-E	6.52269e-10	0.281809	0.464	0.192	1.26462e-05
EIF2AK4	6.81762e-10	0.492843	0.762	0.525	1.3218e-05
BIN1	6.96321e-10	0.49012	0.643	0.35	1.35003e-05
ANLN	7.2843e-10	0.475065	0.381	0.145	1.41228e-05
SLC4A2	7.43438e-10	0.436178	0.75	0.507	1.44138e-05
PSAP	8.04994e-10	0.437462	0.976	0.96	1.56072e-05
SEP15	8.50042e-10	0.483115	0.857	0.66	1.64806e-05
MAGED1	8.791e-10	0.421272	0.964	0.961	1.7044e-05
FAM200B	8.84802e-10	0.516096	0.798	0.556	1.71545e-05
SEC24D	8.8946e-10	0.341786	0.619	0.293	1.72449e-05
CTIF	8.93733e-10	0.352999	0.476	0.212	1.73277e-05
SLC3A2	9.16826e-10	0.545311	0.75	0.492	1.77754e-05
CYFIP1	9.57881e-10	0.452117	0.738	0.49	1.85714e-05
C14orf166	9.78651e-10	0.439102	0.917	0.794	1.89741e-05
SEPT10	1.10616e-09	0.465266	0.774	0.551	2.14463e-05
HNRNPH1	1.11406e-09	0.496583	0.94	0.893	2.15993e-05
TJP1	1.12912e-09	0.487855	0.845	0.693	2.18915e-05
FCGRT	1.13587e-09	0.369418	0.643	0.358	2.20222e-05
ANXA4	1.25042e-09	0.382247	0.595	0.315	2.42432e-05
ACTL6A	1.40955e-09	0.391002	0.583	0.318	2.73283e-05
RBMX	1.43413e-09	0.544495	0.929	0.854	2.78049e-05
GPX8	1.63188e-09	0.421684	0.821	0.585	3.16389e-05
FAM174B	1.63207e-09	0.254029	0.429	0.167	3.16426e-05
POMGNT2	1.68131e-09	0.254113	0.393	0.15	3.25973e-05
CLTA	1.72589e-09	0.439365	0.833	0.631	3.34616e-05
OLA1	1.74076e-09	0.451467	0.917	0.817	3.37498e-05
IP6K2	1.80331e-09	0.453518	0.845	0.601	3.49626e-05
AXL	1.88644e-09	0.45649	0.905	0.675	3.65743e-05
PDIA3	1.91112e-09	0.381381	0.786	0.531	3.70529e-05
SSH3	1.96896e-09	0.274641	0.548	0.246	3.81741e-05
SH3BP4	1.96929e-09	0.648917	0.762	0.54	3.81806e-05
PLP2	2.06386e-09	0.431796	0.548	0.288	4.00142e-05
LGALS3BP	2.06627e-09	0.490523	0.905	0.761	4.00609e-05
HMGB1	2.10089e-09	0.500457	1	0.975	4.07321e-05
CNPY2	2.12738e-09	0.474376	0.81	0.577	4.12457e-05
ETS2	2.14881e-09	0.439557	0.679	0.394	4.16611e-05
SERPINH1	2.16561e-09	0.464863	0.929	0.841	4.19868e-05
SEMA6A	2.16826e-09	0.513181	0.762	0.464	4.20381e-05
CCDC50	2.31164e-09	0.381544	0.881	0.737	4.4818e-05
HEBP1	2.46449e-09	0.413324	0.69	0.423	4.77816e-05
ZFHX2	2.5436e-09	0.443463	0.512	0.241	4.93154e-05
HOPX	2.63788e-09	0.454687	0.31	0.102	5.11433e-05
SNRPD1	2.65908e-09	0.460595	0.702	0.447	5.15542e-05
PPDPF	2.67499e-09	0.400787	0.976	0.923	5.18627e-05
CLU	2.91672e-09	0.400622	0.56	0.27	5.65495e-05
UTP18	3.00865e-09	0.315298	0.476	0.22	5.83317e-05
VARS	3.07081e-09	0.318674	0.583	0.294	5.95369e-05
STRBP	3.14473e-09	0.427884	0.714	0.439	6.097e-05
FAM65B	3.18692e-09	0.314067	0.452	0.188	6.1788e-05
COL21A1	3.1971e-09	0.357441	0.464	0.186	6.19855e-05
CFL1	3.21314e-09	0.333273	1	0.995	6.22964e-05
SLC39A10	3.25561e-09	0.457749	0.81	0.546	6.31197e-05
CST3	3.28897e-09	0.533433	0.869	0.746	6.37665e-05
AMPD2	3.2946e-09	0.314625	0.5	0.234	6.38758e-05
ADAMTS7	3.36843e-09	0.339155	0.512	0.233	6.53071e-05
KDM1B	3.46025e-09	0.271063	0.5	0.221	6.70873e-05
RNF41	3.63116e-09	0.316379	0.714	0.414	7.04008e-05
NOP56	3.67754e-09	0.480947	0.857	0.676	7.13002e-05
FAT3	3.6997e-09	0.408319	0.583	0.3	7.17298e-05
NEK7	3.72864e-09	0.548691	0.893	0.76	7.22909e-05
CKS2	3.84148e-09	0.305207	0.429	0.173	7.44786e-05
PSMG1	3.92872e-09	0.43697	0.643	0.349	7.617e-05
ULK2	3.94538e-09	0.363306	0.679	0.369	7.6493e-05
TUBA1A	3.94583e-09	0.581844	0.976	0.859	7.65017e-05
TRAF4	4.08189e-09	0.255966	0.512	0.228	7.91397e-05
TAF10	4.3072e-09	0.403387	0.881	0.739	8.3508e-05
VOPP1	4.31617e-09	0.322131	0.524	0.255	8.36818e-05
GALNT7	4.4387e-09	0.303969	0.536	0.27	8.60575e-05
PFKL	4.50601e-09	0.351154	0.726	0.433	8.73625e-05
GAR1	4.5358e-09	0.260974	0.5	0.224	8.79401e-05
CSPP1	4.72495e-09	0.349181	0.595	0.301	9.16073e-05
SPTAN1	4.89402e-09	0.449094	0.94	0.843	9.48853e-05
ZMYM6NB	4.90048e-09	0.271104	0.476	0.206	9.50104e-05
MED28	5.11525e-09	0.448783	0.714	0.465	9.91745e-05
MDFIC	5.36461e-09	0.487793	0.643	0.404	0.000104009
FKBP7	5.41805e-09	0.326582	0.56	0.277	0.000105045
CADM4	5.48018e-09	0.338787	0.476	0.222	0.00010625
KDELR2	5.62404e-09	0.437149	0.869	0.711	0.000109039
PDCD4	5.68088e-09	0.35882	0.679	0.388	0.000110141
TUBB3	5.89515e-09	0.264671	0.381	0.14	0.000114295
NUTM2B-AS1	5.91123e-09	0.432322	0.571	0.311	0.000114607
ILF3	5.96673e-09	0.435074	0.94	0.846	0.000115683
SNRPE	6.32956e-09	0.507704	0.81	0.659	0.000122717
CCT5	6.40805e-09	0.445793	0.881	0.751	0.000124239
PSMB1	6.53985e-09	0.382198	0.988	0.927	0.000126795
CCNB1	6.63778e-09	0.328295	0.274	0.087	0.000128693
TUBA1C	6.63998e-09	0.541067	0.595	0.324	0.000128736
NME1	6.75833e-09	0.402666	0.679	0.408	0.00013103
HM13	6.8215e-09	0.428106	0.738	0.439	0.000132255
TGIF1	6.92602e-09	0.301335	0.536	0.245	0.000134282
USP13	7.06201e-09	0.432081	0.845	0.616	0.000136918
SSR4	7.07164e-09	0.432132	0.893	0.736	0.000137105
PHLDA3	7.18648e-09	0.408474	0.595	0.309	0.000139331
MEIS3	7.18872e-09	0.328286	0.583	0.293	0.000139375
TMEM178A	7.33193e-09	0.307709	0.488	0.216	0.000142151
CYSTM1	7.45058e-09	0.35579	0.595	0.314	0.000144452
IGF1R	7.80642e-09	0.532164	0.81	0.657	0.000151351
TCEAL7	7.91652e-09	0.331011	0.476	0.216	0.000153485
TTYH3	7.94312e-09	0.39498	0.845	0.566	0.000154001
NCK2	8.05569e-09	0.430723	0.667	0.422	0.000156184
POLR1E	8.25904e-09	0.319791	0.44	0.2	0.000160126
RALGDS	8.39471e-09	0.391024	0.524	0.269	0.000162757
ST3GAL1	8.60004e-09	0.588419	0.857	0.652	0.000166738
SH3BGRL3	8.78837e-09	0.43492	0.833	0.593	0.000170389
NUMBL	9.45389e-09	0.311141	0.381	0.152	0.000183292
CXCL14	1.00291e-08	0.401902	0.238	0.068	0.000194443
PABPC4L	1.01351e-08	0.268772	0.464	0.203	0.000196498
PDIA4	1.03532e-08	0.376932	0.69	0.416	0.000200728
SNRPA	1.09949e-08	0.275153	0.631	0.34	0.000213169
FHL1	1.11181e-08	0.334735	0.881	0.621	0.000215558
GART	1.13622e-08	0.27973	0.619	0.315	0.000220291
DBN1	1.18041e-08	0.413663	0.845	0.674	0.000228859
TRPS1	1.25969e-08	0.345693	0.595	0.303	0.00024423
SPG20	1.28482e-08	0.446182	0.702	0.485	0.000249101
SEPT11	1.32043e-08	0.441601	0.833	0.655	0.000256005
CGNL1	1.33347e-08	0.463576	0.905	0.794	0.000258534
ADGRG6	1.42407e-08	0.306421	0.369	0.142	0.000276098
VAV2	1.43463e-08	0.293013	0.357	0.134	0.000278146
EZH2	1.56204e-08	0.284533	0.5	0.24	0.000302848
SOWAHC	1.67539e-08	0.335931	0.512	0.24	0.000324825
MIER3	1.73474e-08	0.320501	0.536	0.276	0.000336331
SLC1A5	1.74399e-08	0.258922	0.56	0.277	0.000338124
BSG	1.80473e-08	0.399965	0.964	0.907	0.0003499
TBC1D16	1.86302e-08	0.273984	0.56	0.276	0.000361203
AAMDC	1.90854e-08	0.307884	0.583	0.321	0.000370027
PRRC1	1.94234e-08	0.394098	0.75	0.521	0.000376582
HOXB4	1.96403e-08	0.293389	0.345	0.132	0.000380786
FUT8	2.00045e-08	0.257643	0.417	0.178	0.000387848
PHLPP2	2.0015e-08	0.256885	0.5	0.239	0.000388051
ACLY	2.05954e-08	0.445947	0.821	0.57	0.000399303
CEBPB	2.06479e-08	0.276691	0.357	0.137	0.000400321
FUCA2	2.07421e-08	0.317397	0.679	0.395	0.000402148
CDC25B	2.07974e-08	0.253875	0.298	0.102	0.000403219
CDK7	2.10287e-08	0.254261	0.5	0.228	0.000407705
MFGE8	2.20577e-08	0.420373	0.69	0.425	0.000427655
SEC61A1	2.28329e-08	0.367642	0.75	0.514	0.000442685
POLR1D	2.29514e-08	0.436956	0.833	0.575	0.000444983
SH3PXD2B	2.30131e-08	0.297698	0.536	0.252	0.000446178
SEMA5B	2.40256e-08	0.277436	0.238	0.068	0.000465808
FBXL5	2.52218e-08	0.481513	0.821	0.668	0.000489001
ACTR2	2.62927e-08	0.476356	0.881	0.772	0.000509763
BCAM	2.71072e-08	0.476352	0.667	0.431	0.000525555
PIANP	2.83192e-08	0.345067	0.5	0.248	0.000549052
HNRNPDL	2.90817e-08	0.637037	0.774	0.65	0.000563836
TMEM219	3.06246e-08	0.376667	0.798	0.572	0.000593751
HMGA1	3.06929e-08	0.427326	0.917	0.742	0.000595073
NCL	3.30236e-08	0.381242	0.952	0.905	0.000640262
KARS	3.34503e-08	0.393112	0.821	0.666	0.000648535
CD47	3.39537e-08	0.484954	0.798	0.601	0.000658295
SMARCD1	3.48319e-08	0.32979	0.631	0.368	0.00067532
HNRNPR	3.57825e-08	0.424749	0.893	0.81	0.00069375
DDR1	3.79699e-08	0.427921	0.798	0.618	0.000736161
CAPRIN1	3.85831e-08	0.401386	0.952	0.873	0.000748049
DSG2	4.00155e-08	0.434422	0.821	0.677	0.00077582
RFTN1	4.02614e-08	0.484556	0.679	0.436	0.000780588
PLXNA1	4.09298e-08	0.30642	0.583	0.337	0.000793547
CCND3	4.10073e-08	0.251584	0.405	0.173	0.00079505
MYDGF	4.37027e-08	0.406946	0.512	0.272	0.000847308
SSR1	4.67465e-08	0.429438	0.857	0.691	0.000906322
ERP29	4.85782e-08	0.402659	0.786	0.543	0.000941834
SKA2	4.86489e-08	0.376275	0.762	0.492	0.000943205
OLFML2A	5.13089e-08	0.33795	0.679	0.423	0.000994778
TPM3	5.1315e-08	0.467304	0.786	0.609	0.000994895
TMED5	5.15792e-08	0.454522	0.679	0.478	0.00100002
MYO1C	5.17598e-08	0.453596	0.798	0.615	0.00100352
TGFBR3	5.2803e-08	0.256708	0.262	0.084	0.00102374
ADSL	5.55002e-08	0.404912	0.786	0.58	0.00107604
PLEKHG3	5.56021e-08	0.367108	0.631	0.372	0.00107801
HNRNPA0	5.63687e-08	0.431876	0.94	0.848	0.00109288
TCF3	5.65308e-08	0.337236	0.762	0.519	0.00109602
ARHGAP32	5.78792e-08	0.390273	0.643	0.364	0.00112216
ANAPC5	5.87063e-08	0.455008	0.869	0.739	0.0011382
RPAIN	5.96797e-08	0.344357	0.869	0.65	0.00115707
LLPH	6.05298e-08	0.263632	0.595	0.325	0.00117355
GPR161	6.05509e-08	0.363732	0.524	0.257	0.00117396
ANKRD50	6.17266e-08	0.697374	0.81	0.616	0.00119676
KCTD3	6.48026e-08	0.469449	0.75	0.546	0.00125639
UBE2I	6.49439e-08	0.407731	0.881	0.726	0.00125913
SPATA13	6.52135e-08	0.257396	0.286	0.101	0.00126436
SLC1A3	6.72337e-08	0.496001	0.643	0.401	0.00130353
RHOA	7.00691e-08	0.347892	0.976	0.958	0.0013585
MESDC2	7.26276e-08	0.44113	0.738	0.552	0.0014081
GCSH	7.29416e-08	0.317636	0.607	0.34	0.00141419
DDX1	7.32676e-08	0.399931	0.869	0.752	0.00142051
LEPROT	7.52234e-08	0.436681	0.881	0.8	0.00145843
GDI2	7.86055e-08	0.38268	0.917	0.823	0.001524
CDK6	8.02308e-08	0.48447	0.857	0.73	0.00155552
SNRPF	8.54072e-08	0.329247	0.69	0.427	0.00165588
UBE2J1	9.19551e-08	0.36884	0.726	0.463	0.00178282
ADSS	9.32084e-08	0.270703	0.571	0.322	0.00180713
DNAJC9	9.52397e-08	0.338105	0.619	0.375	0.00184651
BRD3	9.60193e-08	0.357622	0.774	0.493	0.00186162
BLOC1S2	9.80895e-08	0.284122	0.726	0.443	0.00190176
NPDC1	9.88552e-08	0.302546	0.702	0.434	0.00191661
TUSC1	1.04522e-07	0.325772	0.714	0.461	0.00202647
MCM7	1.05884e-07	0.408163	0.679	0.438	0.00205289
SLC10A3	1.06762e-07	0.285481	0.524	0.253	0.00206991
TIA1	1.16104e-07	0.427922	0.917	0.833	0.00225103
ADGRA2	1.17602e-07	0.340188	0.393	0.17	0.00228007
XRN2	1.17945e-07	0.378322	0.833	0.654	0.00228673
CTTN	1.18212e-07	0.400081	0.774	0.536	0.00229189
RCC2	1.22141e-07	0.484554	0.762	0.543	0.00236808
ZBTB18	1.23032e-07	0.318988	0.464	0.22	0.00238534
RPL22L1	1.25764e-07	0.389584	0.619	0.373	0.00243832
SRSF10	1.26893e-07	0.369633	0.857	0.731	0.00246021
AKR1B15	1.38645e-07	0.326705	0.226	0.069	0.00268805
YWHAZ	1.40944e-07	0.342208	0.988	0.987	0.00273261
COL4A1	1.4254e-07	0.377768	0.917	0.778	0.00276357
TRO	1.43538e-07	0.309059	0.726	0.475	0.00278291
LRRC75A-AS1	1.44672e-07	0.628244	0.75	0.652	0.0028049
TRANK1	1.46514e-07	0.399459	0.476	0.23	0.00284061
RAB34	1.48864e-07	0.381113	0.738	0.491	0.00288618
SEH1L	1.49084e-07	0.255436	0.512	0.271	0.00289043
TMEM246	1.53368e-07	0.252494	0.452	0.21	0.0029735
COMMD8	1.53978e-07	0.269711	0.512	0.256	0.00298532
PTP4A1	1.59723e-07	0.405906	0.81	0.658	0.0030967
ZNF43	1.71908e-07	0.268748	0.56	0.291	0.00333296
SELENBP1	1.76984e-07	0.372253	0.571	0.326	0.00343137
PPFIBP1	1.77933e-07	0.37261	0.643	0.42	0.00344976
UNC5C	1.81596e-07	0.314188	0.488	0.231	0.00352078
SHROOM3	1.8394e-07	0.310686	0.476	0.245	0.00356623
SACS	1.86841e-07	0.392994	0.738	0.512	0.00362247
ARCN1	1.99267e-07	0.343222	0.869	0.717	0.0038634
EIF2AK1	2.03566e-07	0.3707	0.857	0.717	0.00394675
MBTPS1	2.12231e-07	0.419642	0.869	0.596	0.00411474
TTC17	2.17356e-07	0.40425	0.833	0.663	0.0042141
SORBS3	2.27928e-07	0.388817	0.81	0.663	0.00441907
SNHG15	2.4009e-07	0.362465	0.476	0.247	0.00465486
SHC1	2.43617e-07	0.303382	0.738	0.486	0.00472325
PTPN11	2.47007e-07	0.399393	0.869	0.668	0.00478897
GGH	2.50398e-07	0.369224	0.464	0.231	0.00485471
GOLGA8B	2.54197e-07	0.405718	0.81	0.669	0.00492837
SLC25A13	2.57163e-07	0.298664	0.643	0.385	0.00498588
PFDN1	2.58239e-07	0.473316	0.81	0.637	0.00500674
RHOBTB1	2.63454e-07	0.28143	0.56	0.3	0.00510785
TMEM14A	2.6583e-07	0.296392	0.476	0.247	0.00515391
OSBPL9	2.65908e-07	0.564803	0.857	0.77	0.00515542
RUNX1T1	2.70979e-07	0.520491	0.905	0.804	0.00525375
TMBIM1	2.73879e-07	0.32875	0.655	0.426	0.00530996
NACA	2.87716e-07	0.372602	0.952	0.896	0.00557823
RCBTB2	2.91093e-07	0.266056	0.488	0.248	0.00564372
SHKBP1	2.91587e-07	0.317251	0.548	0.314	0.00565329
NLGN2	2.92409e-07	0.335262	0.762	0.53	0.00566922
ARID4B	3.16432e-07	0.416804	0.81	0.637	0.00613499
SAR1A	3.36428e-07	0.393871	0.786	0.644	0.00652266
EIF2S3	3.36872e-07	0.307478	0.929	0.85	0.00653127
TIMM23	3.46784e-07	0.390144	0.881	0.703	0.00672344
IFITM1	3.48612e-07	0.370712	0.69	0.407	0.00675888
ZNF746	3.56326e-07	0.310918	0.607	0.357	0.00690845
ARHGDIA	3.63418e-07	0.332008	0.821	0.618	0.00704596
ETHE1	3.84677e-07	0.253702	0.417	0.198	0.00745811
SNRPD3	3.93741e-07	0.328274	0.81	0.602	0.00763385
ACP1	3.97327e-07	0.417196	0.857	0.748	0.00770338
GNB1	4.23931e-07	0.387634	0.94	0.875	0.00821917
RYK	4.28664e-07	0.330961	0.738	0.505	0.00831094
NUS1	4.3512e-07	0.396707	0.762	0.538	0.00843611
SQLE	4.45961e-07	0.414856	0.702	0.484	0.0086463
ZNF217	4.57944e-07	0.273969	0.583	0.338	0.00887861
PNRC2	4.65615e-07	0.424003	0.845	0.715	0.00902734
DDX21	4.706e-07	0.385013	0.857	0.67	0.009124
SLC2A4RG	4.74454e-07	0.256443	0.667	0.392	0.00919871
MXD4	4.75888e-07	0.355732	0.643	0.436	0.00922652
IGF2BP3	4.90425e-07	0.37448	0.774	0.539	0.00950837
PIK3R2	4.92999e-07	0.443886	0.81	0.629	0.00955826
MTHFD1L	5.11361e-07	0.426531	0.548	0.322	0.00991427
PFKFB3	5.13593e-07	0.29811	0.488	0.259	0.00995754
RHOG	5.24864e-07	0.280676	0.607	0.354	0.0101761
ROCK2	5.34097e-07	0.421867	0.81	0.595	0.0103551
KDM1A	5.34463e-07	0.409923	0.738	0.559	0.0103622
AGPAT3	5.61097e-07	0.297757	0.595	0.359	0.0108785
BTBD6	5.62928e-07	0.280744	0.56	0.312	0.0109141
FEZ2	5.74639e-07	0.399616	0.714	0.523	0.0111411
PCDH9	5.75243e-07	0.347317	0.512	0.272	0.0111528
HUNK	5.7839e-07	0.288856	0.393	0.182	0.0112138
PLXDC2	5.89216e-07	0.306461	0.5	0.252	0.0114237
TSTA3	5.93266e-07	0.266848	0.476	0.235	0.0115022
IRAK1	5.93605e-07	0.27181	0.583	0.339	0.0115088
DNAJC10	6.14673e-07	0.330273	0.857	0.734	0.0119173
RPN1	6.38618e-07	0.326541	0.702	0.489	0.0123815
TCP1	6.43492e-07	0.37509	0.857	0.745	0.012476
TSPAN14	6.45441e-07	0.255944	0.548	0.3	0.0125138
ACTN1	6.49552e-07	0.367288	0.893	0.739	0.0125935
HNRNPF	6.59179e-07	0.354423	0.833	0.656	0.0127802
DHRS7	6.72436e-07	0.307765	0.69	0.429	0.0130372
PNMA1	7.06608e-07	0.335993	0.821	0.625	0.0136997
MORF4L2	7.75583e-07	0.338089	0.964	0.883	0.015037
TMX1	7.80888e-07	0.259881	0.583	0.324	0.0151399
PCDH18	7.91227e-07	0.294416	0.345	0.141	0.0153403
TMEM258	7.94645e-07	0.345767	0.917	0.769	0.0154066
TRIM37	8.13859e-07	0.310015	0.607	0.365	0.0157791
RCN2	8.25476e-07	0.494808	0.81	0.644	0.0160043
BEX2	8.28261e-07	0.387145	0.655	0.433	0.0160583
PHLDB1	8.71795e-07	0.343124	0.762	0.565	0.0169024
LRFN1	8.76087e-07	0.285967	0.488	0.262	0.0169856
PSMB2	9.07625e-07	0.303431	0.845	0.697	0.017597
CERCAM	9.38251e-07	0.300767	0.643	0.402	0.0181908
SF3B1	9.45622e-07	0.366636	0.929	0.91	0.0183337
HACD3	9.72622e-07	0.530853	0.679	0.497	0.0188572
TWSG1	1.0092e-06	0.332187	0.667	0.44	0.0195665
BAZ1A	1.01823e-06	0.396476	0.667	0.418	0.0197415
CLNS1A	1.03217e-06	0.413703	0.845	0.693	0.0200118
CCT7	1.04173e-06	0.330986	0.881	0.785	0.0201971
ADH5	1.04646e-06	0.337402	0.94	0.862	0.0202887
TCERG1	1.09257e-06	0.397344	0.893	0.742	0.0211827
EPB41L5	1.13148e-06	0.363162	0.702	0.477	0.0219372
PFN1	1.1342e-06	0.280201	0.988	0.989	0.0219899
NUDCD1	1.21562e-06	0.273614	0.488	0.265	0.0235685
C4orf48	1.26576e-06	0.354723	0.774	0.575	0.0245405
NISCH	1.26696e-06	0.371051	0.893	0.761	0.0245638
CCNL2	1.30332e-06	0.412373	0.857	0.769	0.0252687
HDAC2	1.32614e-06	0.379709	0.964	0.869	0.0257111
AEBP1	1.35374e-06	0.507757	0.786	0.646	0.0262463
TMED3	1.4244e-06	0.313177	0.679	0.437	0.0276163
PDLIM4	1.46284e-06	0.269537	0.524	0.289	0.0283615
TPM2	1.46342e-06	0.313908	0.952	0.898	0.0283727
APRT	1.49357e-06	0.261499	0.595	0.357	0.0289573
IER5L	1.54734e-06	0.322481	0.524	0.287	0.0299999
H2AFY2	1.54945e-06	0.36294	0.845	0.665	0.0300408
EBNA1BP2	1.60024e-06	0.265402	0.583	0.352	0.0310255
SHFM1	1.62311e-06	0.34465	0.786	0.574	0.0314688
RABL6	1.6323e-06	0.461086	0.881	0.734	0.031647
PPA1	1.63398e-06	0.35026	0.548	0.337	0.0316795
TFE3	1.67494e-06	0.331588	0.619	0.403	0.0324737
MKNK2	1.69339e-06	0.292151	0.762	0.532	0.0328315
IGDCC3	1.69764e-06	0.27312	0.679	0.455	0.0329139
HSPH1	1.70913e-06	0.356892	0.75	0.537	0.0331367
APLP2	1.72757e-06	0.32462	0.988	0.973	0.0334941
SEC63	1.76191e-06	0.432652	0.774	0.69	0.0341599
PLOD3	1.84675e-06	0.282035	0.607	0.359	0.0358049
DYNC1I2	2.05759e-06	0.331909	0.929	0.851	0.0398925
HNRNPM	2.10013e-06	0.329252	0.964	0.804	0.0407173
TMEM260	2.10036e-06	0.250687	0.286	0.115	0.0407218
NSMCE1	2.11016e-06	0.276318	0.488	0.27	0.0409117
GNPTAB	2.14076e-06	0.273943	0.452	0.233	0.041505
ATG14	2.194e-06	0.33254	0.583	0.352	0.0425372
FAM91A1	2.23128e-06	0.254981	0.512	0.284	0.04326
TANC1	2.25529e-06	0.321461	0.738	0.497	0.0437255
SPTLC1	2.25815e-06	0.263722	0.702	0.463	0.0437811
DHX15	2.30182e-06	0.362843	0.857	0.74	0.0446277
PPP3CA	2.34754e-06	0.375555	0.774	0.553	0.0455141
TMEM147	2.35695e-06	0.362442	0.821	0.647	0.0456966
TIMP1	2.41423e-06	0.417433	0.929	0.819	0.0468071
WDFY1	2.45682e-06	0.27695	0.536	0.307	0.0476328
C19orf43	2.46045e-06	0.345426	0.893	0.734	0.0477032
PATJ	2.48475e-06	0.318704	0.429	0.214	0.0481743
STIM2	2.51132e-06	0.312369	0.571	0.341	0.0486895
HLA-A	2.52071e-06	0.397698	0.774	0.602	0.0488716
ARF5	2.53098e-06	0.257782	0.762	0.55	0.0490706
IMPDH2	2.57037e-06	0.32778	0.81	0.626	0.0498343
NINL	2.57749e-06	0.320766	0.583	0.358	0.0499725
LATS2	2.59939e-06	0.33131	0.702	0.501	0.050397
TMED2	2.66405e-06	0.354657	0.786	0.665	0.0516507
PAFAH1B3	2.66861e-06	0.324651	0.655	0.456	0.0517391
YWHAG	2.70636e-06	0.370244	0.94	0.88	0.0524709
LRP1	2.76716e-06	0.339946	0.69	0.485	0.0536497
KCNQ1OT1	2.92184e-06	0.328281	0.988	0.974	0.0566486
SECISBP2	2.98788e-06	0.278996	0.595	0.345	0.057929
ZNF706	3.01002e-06	0.346672	0.702	0.51	0.0583583
AKT3	3.10751e-06	0.417077	0.774	0.573	0.0602484
ANO5	3.12073e-06	0.28832	0.607	0.351	0.0605048
SEC13	3.12524e-06	0.304984	0.869	0.706	0.0605922
CREB3L2	3.21408e-06	0.307344	0.655	0.441	0.0623145
ANP32B	3.24081e-06	0.371897	0.929	0.866	0.0628328
DNTTIP2	3.24913e-06	0.326446	0.702	0.457	0.0629941
UBA2	3.30056e-06	0.289417	0.857	0.709	0.0639913
EIF3I	3.42791e-06	0.294978	0.857	0.771	0.0664603
OGFRL1	3.49831e-06	0.282384	0.333	0.154	0.0678252
KDELR1	3.53249e-06	0.293038	0.964	0.881	0.0684879
NIFK	3.53856e-06	0.290289	0.429	0.221	0.0686056
CUL1	3.56838e-06	0.39681	0.845	0.707	0.0691838
PLEKHA1	3.69241e-06	0.3009	0.75	0.528	0.0715885
GNL2	3.69379e-06	0.323488	0.738	0.537	0.0716153
TNFRSF21	3.72652e-06	0.259084	0.56	0.311	0.0722497
CAP1	3.76162e-06	0.330629	0.929	0.756	0.0729303
SLC39A6	3.77149e-06	0.264956	0.571	0.346	0.0731217
KCTD20	3.79067e-06	0.306705	0.738	0.488	0.0734935
UFD1L	3.8978e-06	0.309186	0.571	0.342	0.0755706
LIMS2	3.90639e-06	0.268452	0.631	0.407	0.0757371
DAB2	4.01615e-06	0.329052	0.536	0.298	0.077865
PTK7	4.02141e-06	0.26637	0.488	0.264	0.0779672
ELP2	4.02836e-06	0.375524	0.667	0.469	0.0781018
DNAJB6	4.03892e-06	0.336169	0.929	0.8	0.0783066
BCAT1	4.13408e-06	0.331877	0.798	0.525	0.0801516
YKT6	4.29974e-06	0.338616	0.798	0.649	0.0833635
CNOT9	4.40843e-06	0.290551	0.405	0.212	0.0854707
ERGIC3	4.43415e-06	0.279222	0.964	0.866	0.0859692
TCF12	4.45616e-06	0.309641	0.738	0.542	0.0863961
ZNHIT1	4.50945e-06	0.346786	0.798	0.674	0.0874293
TRMT112	4.55369e-06	0.289085	0.917	0.817	0.0882869
PNN	4.77275e-06	0.327523	0.917	0.827	0.092534
CPS1	4.8154e-06	0.256766	0.536	0.305	0.093361
LARP1	4.8685e-06	0.321371	0.952	0.914	0.0943905
XRCC6	4.89817e-06	0.28932	0.869	0.844	0.0949657
PARP1	5.0501e-06	0.330664	0.81	0.647	0.0979113
RBBP4	5.27596e-06	0.317954	0.774	0.614	0.10229
EIF3B	5.42517e-06	0.278243	0.833	0.708	0.105183
TCF4	5.43087e-06	0.352877	0.81	0.604	0.105294
EIF4G1	5.71822e-06	0.308751	0.857	0.728	0.110865
CARHSP1	5.78126e-06	0.265352	0.655	0.43	0.112087
TCTN1	5.81464e-06	0.301666	0.643	0.396	0.112734
RAP1B	6.00984e-06	0.370791	0.798	0.633	0.116519
YBX3	6.13754e-06	0.309976	0.583	0.378	0.118995
LAMP1	6.28979e-06	0.309314	0.726	0.529	0.121947
PES1	6.41819e-06	0.272334	0.357	0.167	0.124436
KIF13B	6.41845e-06	0.251606	0.393	0.202	0.124441
YTHDF2	6.56618e-06	0.354586	0.869	0.775	0.127305
PSMA5	6.73263e-06	0.394107	0.869	0.813	0.130532
PBRM1	6.77332e-06	0.323042	0.821	0.64	0.131321
TCEAL9	6.8508e-06	0.434763	0.69	0.53	0.132823
NELL1	7.07917e-06	0.271212	0.429	0.213	0.137251
FAM126A	7.10515e-06	0.292484	0.417	0.227	0.137755
GCN1	7.2886e-06	0.263792	0.512	0.306	0.141311
GIPC1	7.34549e-06	0.347226	0.762	0.598	0.142414
CAB39L	7.42878e-06	0.353129	0.405	0.214	0.144029
FSTL3	7.43623e-06	0.344878	0.417	0.219	0.144174
SPINT2	7.46627e-06	0.323369	0.964	0.947	0.144756
JMJD8	7.69475e-06	0.252862	0.69	0.417	0.149186
RSL24D1	7.81687e-06	0.302849	0.905	0.767	0.151554
MRPL19	7.9572e-06	0.338489	0.667	0.457	0.154274
STT3B	8.0426e-06	0.373142	0.845	0.633	0.15593
SNX5	8.04393e-06	0.323774	0.857	0.7	0.155956
PRPF40A	8.06344e-06	0.373548	0.893	0.792	0.156334
TNPO1	8.61287e-06	0.381995	0.881	0.737	0.166986
PPIH	8.64422e-06	0.250257	0.5	0.278	0.167594
ABCE1	8.70822e-06	0.366359	0.714	0.565	0.168835
GARS	8.73689e-06	0.339302	0.726	0.599	0.169391
NUAK1	8.99998e-06	0.349861	0.476	0.286	0.174492
SNHG7	9.32156e-06	0.33792	0.798	0.635	0.180726
PRR13	9.45612e-06	0.268311	0.702	0.512	0.183335
BTF3L4	9.4835e-06	0.374249	0.869	0.77	0.183866
PHC2	9.51516e-06	0.297725	0.679	0.469	0.18448
PIK3R1	1.01507e-05	0.326675	0.607	0.394	0.196801
BCLAF1	1.02227e-05	0.360269	0.893	0.813	0.198199
RPN2	1.04481e-05	0.346079	0.857	0.755	0.202568
ACIN1	1.06753e-05	0.33337	0.833	0.652	0.206973
DDX52	1.09071e-05	0.366598	0.655	0.458	0.211466
SALL2	1.10302e-05	0.292113	0.619	0.38	0.213854
TARDBP	1.10857e-05	0.321855	0.702	0.524	0.214929
ZNF37BP	1.11805e-05	0.291655	0.607	0.411	0.216768
DNAJC6	1.11859e-05	0.334763	0.774	0.59	0.216872
HNRNPLL	1.15325e-05	0.256882	0.571	0.34	0.223593
FAM177A1	1.16119e-05	0.328644	0.679	0.483	0.225131
SERBP1	1.16518e-05	0.290662	0.976	0.971	0.225905
DTD1	1.19617e-05	0.277123	0.595	0.385	0.231914
UBE2E2	1.19833e-05	0.306316	0.595	0.374	0.232333
HIVEP1	1.20558e-05	0.345969	0.548	0.345	0.233739
RANBP1	1.20936e-05	0.350741	0.774	0.613	0.23447
TNS1	1.22694e-05	0.337133	0.679	0.444	0.237879
GYPC	1.2316e-05	0.297075	0.583	0.373	0.238782
PRKDC	1.23297e-05	0.399601	0.857	0.716	0.239049
TCF7L1	1.2652e-05	0.294239	0.679	0.463	0.245297
RNA45S5	1.31908e-05	0.571213	0.667	0.481	0.255744
PPRC1	1.34014e-05	0.333501	0.512	0.313	0.259827
NOLC1	1.34089e-05	0.337098	0.833	0.683	0.259971
PPM1H	1.39652e-05	0.261925	0.357	0.171	0.270758
ADNP	1.44783e-05	0.283316	0.881	0.773	0.280706
ADAR	1.45735e-05	0.341007	0.798	0.717	0.282551
UBXN1	1.46582e-05	0.322455	0.786	0.619	0.284193
UBE2V2	1.48804e-05	0.274932	0.845	0.62	0.288501
POGK	1.49233e-05	0.302516	0.774	0.629	0.289333
PSMA2	1.5337e-05	0.318365	0.821	0.708	0.297354
HNRNPUL1	1.53873e-05	0.293119	0.952	0.929	0.298329
PACS1	1.57141e-05	0.304983	0.762	0.587	0.304665
CTDSP2	1.58573e-05	0.329433	0.869	0.79	0.307442
CTNNB1	1.6656e-05	0.315194	0.869	0.761	0.322927
CERS6	1.67362e-05	0.316446	0.667	0.435	0.324481
CDK14	1.69788e-05	0.345326	0.655	0.486	0.329184
NLN	1.71623e-05	0.440212	0.643	0.469	0.332743
LAMA1	1.73928e-05	0.290344	0.595	0.373	0.337212
PRKCSH	1.75944e-05	0.323331	0.786	0.63	0.34112
MAT2B	1.76852e-05	0.294639	0.679	0.486	0.34288
IMPACT	1.82957e-05	0.274314	0.595	0.419	0.354718
GNAI3	1.93936e-05	0.319263	0.786	0.632	0.376004
CACNB3	2.01138e-05	0.263699	0.536	0.314	0.389966
DEGS1	2.04623e-05	0.293375	0.762	0.576	0.396723
SEC31A	2.05342e-05	0.321014	0.905	0.869	0.398118
GANAB	2.06355e-05	0.290422	0.762	0.565	0.40008
GNPDA1	2.07058e-05	0.281462	0.714	0.546	0.401444
TMEM50A	2.08745e-05	0.385717	0.881	0.798	0.404715
C11orf95	2.09097e-05	0.251708	0.619	0.394	0.405397
DICER1	2.17968e-05	0.341225	0.821	0.691	0.422596
FZD2	2.1987e-05	0.313069	0.762	0.587	0.426283
PQBP1	2.21081e-05	0.267788	0.619	0.425	0.428632
RPS18	2.25535e-05	0.698062	0.893	0.671	0.437268
HP1BP3	2.25833e-05	0.272744	0.881	0.739	0.437846
SNHG3	2.27556e-05	0.298957	0.571	0.355	0.441186
HDGF	2.2977e-05	0.356862	0.952	0.88	0.445479
NKTR	2.3139e-05	0.306883	0.881	0.773	0.44862
EHMT2	2.33893e-05	0.349481	0.714	0.557	0.453471
SNX2	2.34011e-05	0.316683	0.738	0.585	0.453701
RPL36AL	2.34763e-05	0.268648	0.917	0.825	0.455158
RBM12	2.36533e-05	0.251731	0.81	0.612	0.458591
TMA7	2.49817e-05	0.251537	0.952	0.911	0.484346
SRSF2	2.51405e-05	0.415778	0.952	0.902	0.487423
FUS	2.52189e-05	0.29327	0.94	0.842	0.488944
SOS2	2.52364e-05	0.254817	0.643	0.468	0.489284
MAX	2.53469e-05	0.285168	0.679	0.491	0.491426
PTMS	2.57469e-05	0.303586	0.976	0.915	0.499181
HECTD3	2.62524e-05	0.271725	0.464	0.273	0.508982
C1orf122	2.63246e-05	0.297585	0.821	0.724	0.510382
SESN3	2.63503e-05	0.279178	0.679	0.455	0.51088
SURF4	2.70656e-05	0.310788	0.798	0.646	0.524748
SF3B4	2.7127e-05	0.332982	0.845	0.744	0.525938
TAX1BP1	2.76557e-05	0.283756	0.917	0.848	0.536189
LTA4H	2.79532e-05	0.332276	0.893	0.743	0.541957
FNDC3B	2.81341e-05	0.30881	0.821	0.68	0.545464
CDK5RAP3	2.83568e-05	0.254787	0.75	0.549	0.549782
FKBP10	2.83598e-05	0.294714	0.786	0.603	0.549841
GFPT1	2.89157e-05	0.274899	0.726	0.511	0.560619
FOXP4	2.90458e-05	0.331037	0.774	0.606	0.56314
HUWE1	3.0731e-05	0.30569	0.917	0.803	0.595813
FAAP20	3.13482e-05	0.303065	0.595	0.385	0.607779
CTNNA1	3.20341e-05	0.339039	0.929	0.866	0.621077
XRCC5	3.52361e-05	0.4134	0.94	0.925	0.683157
CRY1	3.57824e-05	0.289371	0.488	0.299	0.693748
RABGGTB	3.59553e-05	0.319191	0.655	0.502	0.697101
AQP1	3.6844e-05	0.552084	0.536	0.375	0.714331
SLC25A1	3.87067e-05	0.27676	0.798	0.633	0.750446
ARHGAP21	3.89892e-05	0.354379	0.738	0.588	0.755923
PTOV1	3.94153e-05	0.295174	0.893	0.839	0.764183
COPB1	3.99478e-05	0.336824	0.869	0.771	0.774508
SNF8	4.0713e-05	0.264178	0.702	0.506	0.789343
POLD2	4.35096e-05	0.292077	0.69	0.519	0.843563
PSIP1	4.36994e-05	0.353992	0.798	0.706	0.847245
ADO	4.56206e-05	0.316628	0.667	0.469	0.884491
MAGED2	4.61833e-05	0.257967	0.976	0.941	0.895401
TOMM6	4.81591e-05	0.289741	0.964	0.874	0.933709
CFDP1	4.88819e-05	0.283309	0.774	0.586	0.947722
CBX3	4.94403e-05	0.258255	0.976	0.935	0.958548
VAPA	4.99634e-05	0.271426	0.952	0.914	0.968691
DAG1	5.01068e-05	0.256427	0.917	0.761	0.971472
PPP1R9A	5.08028e-05	0.264686	0.536	0.322	0.984964
RARA	5.3013e-05	0.275844	0.488	0.283	1
UBFD1	5.36827e-05	0.250011	0.75	0.566	1
TBCB	5.40356e-05	0.298243	0.75	0.615	1
FYTTD1	5.41546e-05	0.316201	0.75	0.635	1
PEA15	5.5312e-05	0.387853	0.881	0.86	1
RAD23B	5.54764e-05	0.272348	0.893	0.786	1
TOMM7	5.59147e-05	0.361028	0.917	0.831	1
TAF1D	5.67221e-05	0.276039	0.536	0.347	1
MAN2A1	5.82115e-05	0.306381	0.548	0.337	1
PARK7	6.09752e-05	0.321229	0.94	0.9	1
PAICS	6.64401e-05	0.362229	0.821	0.628	1
SRPK1	6.96563e-05	0.264501	0.548	0.364	1
TSPYL5	6.97279e-05	0.276953	0.536	0.354	1
CUTA	7.20019e-05	0.284416	0.964	0.855	1
SLC30A7	7.43964e-05	0.253749	0.595	0.392	1
POLR2G	7.46982e-05	0.258784	0.738	0.546	1
URI1	7.62457e-05	0.301004	0.631	0.459	1
TMEM141	7.77518e-05	0.306745	0.714	0.542	1
SNHG8	7.95136e-05	0.285541	0.738	0.562	1
BEX3	8.05618e-05	0.423402	0.774	0.686	1
UBE2Q1	8.45374e-05	0.270899	0.75	0.599	1
NRP2	8.4589e-05	0.322741	0.595	0.409	1
NOP58	8.76237e-05	0.281549	0.738	0.599	1
BRIX1	8.77467e-05	0.254588	0.536	0.33	1
SF1	8.77799e-05	0.271969	0.94	0.897	1
ZNF326	8.80432e-05	0.261687	0.702	0.507	1
PRC1	9.00881e-05	0.255286	0.25	0.109	1
ZMYND8	9.14781e-05	0.33774	0.798	0.644	1
CALR	9.86104e-05	0.293814	0.893	0.86	1
DDX5	9.88916e-05	0.255044	0.964	0.972	1
CENPF	9.89759e-05	0.471565	0.202	0.08	1
MTF2	0.00010023	0.308813	0.81	0.646	1
GMNN	0.000100561	0.29782	0.488	0.304	1
SRSF1	0.000102559	0.29587	0.917	0.809	1
MLLT4	0.00010464	0.317758	0.881	0.799	1
PCMTD2	0.000106467	0.337633	0.69	0.581	1
TPP1	0.000107858	0.260185	0.726	0.524	1
SLC12A7	0.000109651	0.264182	0.405	0.232	1
YWHAQ	0.000116577	0.274461	1	0.972	1
NOB1	0.000117152	0.329567	0.512	0.321	1
CLEC11A	0.000117858	0.311418	0.333	0.172	1
AASS	0.000120958	0.336518	0.762	0.63	1
UBR4	0.000124028	0.310073	0.929	0.839	1
MLXIP	0.000124298	0.268551	0.643	0.425	1
NT5DC2	0.00012528	0.261437	0.869	0.661	1
IGF2BP1	0.000129292	0.360875	0.893	0.783	1
RPS26	0.00014458	0.267644	0.655	0.463	1
ETNK1	0.000144814	0.318345	0.786	0.63	1
THAP9-AS1	0.000147399	0.28761	0.679	0.523	1
SRI	0.00015342	0.260899	0.75	0.558	1
SEL1L	0.000161658	0.307784	0.714	0.545	1
ZMAT3	0.000165051	0.285128	0.786	0.587	1
HYAL2	0.000165976	0.286333	0.548	0.357	1
BMPR2	0.000168827	0.356937	0.869	0.8	1
COL16A1	0.00017013	0.255537	0.464	0.296	1
PIGS	0.000172425	0.274345	0.81	0.628	1
CDK2AP1	0.000177322	0.356054	0.857	0.773	1
H2AFX	0.00017928	0.317126	0.369	0.207	1
YES1	0.000180703	0.256973	0.619	0.459	1
CNRIP1	0.00018382	0.320413	0.405	0.238	1
NDN	0.000184417	0.29531	0.929	0.801	1
GNB2	0.000189711	0.282525	0.786	0.638	1
HMGN4	0.00019192	0.28572	0.786	0.618	1
MAP2K2	0.000196683	0.257973	0.762	0.604	1
UNC119B	0.000206406	0.250839	0.536	0.357	1
VANGL2	0.000206409	0.285843	0.393	0.224	1
DHX33	0.000208703	0.252207	0.56	0.375	1
RBPMS	0.000209578	0.290843	0.976	0.958	1
SF3B2	0.000210014	0.250376	0.893	0.76	1
DHX36	0.00021006	0.266648	0.821	0.699	1
NSA2	0.000213421	0.334324	0.821	0.727	1
VKORC1L1	0.000218667	0.257403	0.488	0.332	1
YME1L1	0.000219929	0.298011	0.929	0.879	1
CEP290	0.000224305	0.288956	0.643	0.466	1
WWC2	0.000224887	0.271718	0.56	0.368	1
FLJ44635	0.00022915	0.422491	0.667	0.54	1
PRRC2B	0.000232266	0.292388	0.94	0.94	1
TEAD1	0.000247301	0.320572	0.798	0.781	1
MAP7D3	0.000248469	0.275887	0.429	0.265	1
NCOR2	0.000257628	0.312478	0.81	0.676	1
AP2S1	0.000265706	0.278837	0.786	0.643	1
TTC14	0.000277571	0.291349	0.702	0.574	1
SNU13	0.000282755	0.286859	0.738	0.581	1
METTL9	0.000286871	0.25328	0.893	0.873	1
DYNLL1	0.000291819	0.311815	0.964	0.963	1
MRPL3	0.00030411	0.320444	0.726	0.596	1
GMPS	0.000305012	0.269717	0.607	0.447	1
HNRNPD	0.000317102	0.250273	0.964	0.966	1
RBCK1	0.000318886	0.271936	0.607	0.436	1
CCT8	0.000325367	0.267964	0.881	0.831	1
TLN1	0.00035309	0.303731	0.952	0.862	1
CLPP	0.000363853	0.263486	0.56	0.397	1
GPRC5C	0.000368689	0.280893	0.524	0.369	1
BCCIP	0.000399057	0.258633	0.667	0.515	1
DCTD	0.000399364	0.354448	0.655	0.602	1
RTCB	0.000410861	0.260136	0.631	0.465	1
HSPA5	0.000417181	0.273413	0.976	0.961	1
PUM1	0.000444245	0.302253	0.976	0.912	1
AP1G2	0.000450261	0.250213	0.56	0.363	1
UGCG	0.000460161	0.296615	0.44	0.294	1
ZNF106	0.000474125	0.318539	0.619	0.448	1
CXXC5	0.000485781	0.282931	0.738	0.599	1
EIF3G	0.000500259	0.251664	0.821	0.699	1
FKBP4	0.000502734	0.290661	0.833	0.68	1
EIF3J	0.000504702	0.253282	0.786	0.66	1
DBI	0.000535292	0.274528	0.762	0.587	1
TUBA1B	0.000536889	0.609971	0.988	0.978	1
MTDH	0.000570876	0.289523	0.917	0.822	1
ITSN1	0.000614195	0.359434	0.774	0.705	1
SMC2	0.00061449	0.350018	0.488	0.342	1
SNX6	0.000646444	0.297716	0.833	0.68	1
PSMC3	0.000697289	0.269904	0.714	0.555	1
PPP3CB	0.000700766	0.266741	0.75	0.579	1
CKS1B	0.000709504	0.307742	0.655	0.517	1
DNPH1	0.000752328	0.268435	0.595	0.447	1
PDS5A	0.000773314	0.303146	0.75	0.589	1
ZNF266	0.000778165	0.251591	0.464	0.314	1
PTDSS1	0.000791463	0.276683	0.774	0.594	1
UBQLN1	0.000880254	0.263907	0.821	0.667	1
ZNF532	0.000888423	0.265268	0.643	0.499	1
HSPD1	0.000912817	0.273172	0.917	0.929	1
MEG3	0.0010252	0.336501	0.155	0.065	1
LAPTM4A	0.00103742	0.287111	0.929	0.861	1
HNRNPU	0.00108564	0.29806	0.988	0.945	1
LSM2	0.00115991	0.261014	0.667	0.488	1
ZC3H15	0.00123867	0.269392	0.762	0.657	1
MRPL45	0.00124332	0.251024	0.655	0.512	1
ZMYM4	0.00124751	0.298151	0.714	0.584	1
EAPP	0.00131276	0.251497	0.571	0.405	1
SUPT5H	0.00136711	0.262065	0.762	0.676	1
EMILIN2	0.00142824	0.271438	0.583	0.432	1
CTSD	0.00143674	0.255224	0.75	0.626	1
CRISPLD1	0.00144132	0.346416	0.44	0.307	1
KRTCAP2	0.00145642	0.262741	0.917	0.848	1
SMARCA4	0.00147157	0.2601	0.893	0.789	1
CYB5R3	0.00160685	0.277583	0.952	0.911	1
CAND1	0.00164205	0.283779	0.798	0.722	1
FAT1	0.00164818	0.329138	0.774	0.695	1
DAP	0.00175122	0.284403	0.798	0.67	1
COPA	0.00177224	0.268571	0.893	0.883	1
GOLT1B	0.00178208	0.266287	0.548	0.387	1
SRP19	0.0018343	0.261679	0.679	0.55	1
DVL3	0.00188139	0.296124	0.881	0.825	1
FGFR2	0.00198965	0.250109	0.726	0.573	1
HIST1H4C	0.00212788	0.437317	0.405	0.278	1
DNAJA1	0.00218977	0.281393	0.893	0.817	1
NCBP2	0.00222659	0.257662	0.738	0.658	1
ZDHHC3	0.00228411	0.256481	0.655	0.494	1
MEX3A	0.00231002	0.281203	0.869	0.825	1
STAM	0.00233775	0.284237	0.5	0.364	1
DDAH1	0.00251103	0.254696	0.679	0.527	1
TOP2A	0.00270344	0.319901	0.131	0.054	1
SRSF7	0.00275697	0.295492	0.905	0.854	1
CSE1L	0.0028089	0.268881	0.762	0.643	1
MLEC	0.00294576	0.25941	0.821	0.711	1
LPP	0.00303608	0.257397	0.917	0.857	1
FRMD4B	0.00306998	0.281989	0.81	0.707	1
KMT2A	0.00400279	0.292383	0.619	0.503	1
MPV17	0.00469427	0.265195	0.738	0.589	1
AKR7A2	0.00517175	0.268282	0.619	0.481	1
SEMA3A	0.00556705	0.282995	0.821	0.728	1
H2AFZ	0.00703145	0.376903	0.893	0.81	1
ARL2BP	0.00793736	0.258888	0.679	0.525	1
LYST	0.00951189	0.340997	0.345	0.248	1
SPDL1	0.0122906	0.259382	0.369	0.268	1
CELF2	0.0125142	0.28018	0.833	0.773	1
PSMG2	0.0161535	0.25738	0.667	0.602	1
MKI67	0.0163795	0.289058	0.119	0.057	1
LOC389906	0.0165171	0.263352	0.31	0.21	1
ID2	0.0172122	0.337781	0.893	0.855	1
SMC4	0.0210938	0.363554	0.5	0.417	1
BARD1	0.0235121	0.424969	0.464	0.38	1
PBX3	0.0262639	0.443326	0.798	0.778	1
ALG3	0.0342829	0.259836	0.476	0.399	1
APOA1BP	0.0658534	0.589143	0.226	0.179	1
CBS	0.0666828	0.379457	0.19	0.134	1
H19	0.073429	0.44029	0.488	0.357	1
PLPP3	0.0778387	0.342113	0.476	0.416	1
C1orf63	0.112016	0.618491	0.214	0.172	1
MST4	0.11709	0.305214	0.19	0.146	1
GNB2L1	0.661045	0.523516	0.226	0.309	1
FAM115A	0.664943	0.281813	0.202	0.261	1
PPAP2B	0.828182	0.259333	0.179	0.183	1
ZNFX1-AS1	0.853114	0.542049	0.226	0.259	1
TMEM66	0.927456	1.31494	0.226	0.283	1

## Sheet: cluster7
	p_val	avg_log2FC	pct.1	pct.2	p_val_adj
CNTN5	3.50364e-53	1.14528	0.721	0.064	6.79286e-49
IRX5	3.53404e-52	1.49898	0.93	0.129	6.8518e-48
IRX3	3.05638e-39	1.62873	0.977	0.215	5.92571e-35
GRIA4	3.85377e-36	1.19193	0.605	0.072	7.4717e-32
KCND2	1.6941e-33	0.332051	0.256	0.009	3.28452e-29
CCDC85A	5.19139e-26	0.735205	0.581	0.092	1.00651e-21
DYNC1I1	5.52227e-22	0.643249	0.605	0.119	1.07066e-17
ROBO2	6.91642e-21	0.755829	0.674	0.154	1.34096e-16
SLC22A23	8.57794e-21	0.657909	0.628	0.131	1.66309e-16
LBH	1.09502e-20	1.80975	1	0.71	2.12303e-16
IRX2	1.24631e-20	0.494114	0.488	0.078	2.41635e-16
FGF18	3.82139e-20	0.813501	0.744	0.179	7.40891e-16
FBN2	2.39972e-19	1.61515	1	0.793	4.65258e-15
PLAT	3.98574e-19	1.22623	0.651	0.156	7.72756e-15
ATP1B1	4.38513e-19	1.59103	1	0.814	8.5019e-15
FOXP2	1.08823e-18	1.22447	0.674	0.174	2.10986e-14
GJA3	1.20233e-18	1.14308	0.93	0.408	2.33107e-14
IRX1	1.37642e-18	0.490657	0.256	0.022	2.66861e-14
LMO2	2.62449e-18	1.45254	0.488	0.089	5.08837e-14
MPPED2	8.04805e-18	1.26222	0.977	0.528	1.56036e-13
MECOM	1.15591e-17	0.554649	0.674	0.161	2.24107e-13
NRCAM	9.55095e-17	0.273536	0.302	0.036	1.85174e-12
MSX1	4.58793e-16	0.796508	0.442	0.082	8.89508e-12
SSR3	1.36796e-15	0.989331	0.977	0.824	2.6522e-11
MEIS2	2.7517e-15	1.0454	1	0.774	5.33499e-11
C14orf132	1.27981e-14	0.840063	0.837	0.347	2.4813e-10
KCNG1	1.31978e-14	1.24915	0.651	0.203	2.55878e-10
STC2	1.64056e-14	0.674852	0.674	0.215	3.18072e-10
COL3A1	3.24641e-14	1.44685	1	0.692	6.29415e-10
SLCO5A1	4.71837e-14	0.317114	0.14	0.008	9.14797e-10
GPC3	7.75956e-14	1.17403	0.884	0.418	1.50442e-09
GYLTL1B	1.25277e-13	0.350097	0.186	0.017	2.42887e-09
RSPO2	1.61767e-13	0.409544	0.326	0.052	3.13633e-09
STAC	1.67731e-13	0.362341	0.256	0.032	3.25197e-09
VCAM1	1.78814e-13	0.822655	0.744	0.255	3.46684e-09
PBX1	2.56611e-13	0.897334	1	0.931	4.97517e-09
CRABP2	4.01845e-13	1.20797	0.93	0.471	7.79098e-09
PRDM16	4.03546e-13	0.296337	0.326	0.054	7.82394e-09
CRNDE	5.55001e-13	0.970133	0.744	0.321	1.07604e-08
ZNF503	1.34102e-12	1.0632	1	0.616	2.59997e-08
ATP1A1	1.47355e-12	1.13176	0.977	0.894	2.85692e-08
HOXB4	1.98972e-12	0.463781	0.512	0.133	3.85767e-08
LIX1	4.22647e-12	0.877237	0.884	0.444	8.19427e-08
SRSF11	1.24818e-11	0.902659	1	0.929	2.41996e-07
UNC5C	1.6576e-11	0.636878	0.651	0.234	3.21375e-07
IGFBP7	1.7144e-11	1.02835	0.907	0.507	3.32387e-07
DACH1	2.87299e-11	0.403542	0.721	0.27	5.57015e-07
BST2	7.12952e-11	0.598933	0.744	0.304	1.38227e-06
THBS1	8.92734e-11	1.12017	0.628	0.229	1.73083e-06
XPO4	1.04585e-10	1.00244	0.93	0.673	2.0277e-06
FRZB	1.19181e-10	0.430673	0.419	0.107	2.31068e-06
RSPO4	1.21292e-10	0.262362	0.326	0.066	2.35162e-06
TBC1D1	1.4269e-10	0.701209	0.837	0.483	2.76648e-06
HOTAIRM1	1.48756e-10	0.34593	0.326	0.065	2.88409e-06
DACT1	2.09842e-10	0.670237	0.698	0.286	4.06841e-06
CORIN	3.009e-10	1.00109	0.907	0.539	5.83384e-06
KIF1A	3.09637e-10	0.450155	0.488	0.151	6.00325e-06
SNCA	4.1957e-10	0.593165	0.698	0.309	8.13462e-06
EPHB3	4.68461e-10	0.657941	0.837	0.459	9.08253e-06
NKX2-5	5.62256e-10	0.82646	0.977	0.569	1.0901e-05
NRXN1	9.63027e-10	0.733861	0.884	0.501	1.86712e-05
GLI3	1.22169e-09	0.544622	0.837	0.424	2.36862e-05
FRMD4A	1.66478e-09	0.428366	0.535	0.181	3.22767e-05
COL23A1	3.46268e-09	0.287438	0.349	0.085	6.71345e-05
HOXB2	3.46905e-09	0.552589	0.698	0.308	6.7258e-05
EFNA3	4.69739e-09	0.258754	0.419	0.116	9.1073e-05
FGFR1	4.74015e-09	0.679191	0.837	0.543	9.1902e-05
PLD3	6.64132e-09	0.547785	1	0.899	0.000128762
ID1	6.70023e-09	0.969321	0.814	0.477	0.000129904
IFITM1	7.58422e-09	0.412163	0.837	0.412	0.000147043
SYNPO2	1.02017e-08	0.885637	0.93	0.649	0.00019779
LEPREL1	1.04398e-08	0.267397	0.349	0.088	0.000202407
SCUBE3	1.47263e-08	0.441175	0.465	0.152	0.000285513
RGS5	3.12497e-08	1.42787	0.907	0.715	0.000605869
LHFPL2	4.05212e-08	0.538698	0.953	0.678	0.000785625
TJP2	4.12219e-08	0.613447	0.744	0.417	0.000799211
GOLIM4	5.05515e-08	0.91271	0.977	0.794	0.000980093
ZFHX3	5.72442e-08	0.731527	0.93	0.756	0.00110985
CDKN1C	6.71449e-08	1.01365	0.977	0.756	0.0013018
SEMA6B	7.96977e-08	0.318614	0.442	0.148	0.00154518
RADIL	1.13296e-07	0.312429	0.488	0.182	0.00219658
TLE2	2.0268e-07	0.38893	0.767	0.394	0.00392956
IL17RB	2.03127e-07	0.274422	0.209	0.042	0.00393823
TUBB2B	2.16854e-07	0.277115	0.349	0.101	0.00420436
TRIL	2.17331e-07	0.376052	0.395	0.126	0.00421362
MTR	2.37783e-07	0.612254	0.86	0.607	0.00461014
DLK1	2.86064e-07	0.777259	0.326	0.091	0.00554621
ID4	3.06603e-07	0.930031	0.814	0.522	0.00594442
ABCA1	3.34791e-07	0.57488	0.837	0.498	0.00649094
SEPT6	3.51576e-07	0.396958	0.674	0.329	0.00681635
MSX2	3.76363e-07	0.647131	0.628	0.297	0.00729693
MYLIP	4.56567e-07	0.847742	0.721	0.436	0.00885191
SCRG1	4.91418e-07	0.407856	0.558	0.247	0.00952762
MYO6	5.00781e-07	0.636644	0.884	0.581	0.00970915
SEMA6A	5.11423e-07	0.532413	0.837	0.472	0.00991547
SLC11A2	5.91662e-07	0.411173	0.767	0.449	0.0114711
UNC5B	6.0035e-07	0.515136	1	0.895	0.0116396
G6PD	6.03245e-07	0.456154	0.581	0.277	0.0116957
MXRA8	7.43441e-07	0.459207	0.767	0.413	0.0144138
NUDT4	8.05722e-07	0.626259	0.86	0.586	0.0156213
ENO2	1.04214e-06	0.555808	0.721	0.412	0.020205
ATP13A3	1.0788e-06	0.640976	0.977	0.834	0.0209158
CHN1	1.18164e-06	0.545559	0.628	0.334	0.0229097
PRKCH	1.23547e-06	0.326955	0.628	0.307	0.0239534
CADPS2	1.32121e-06	0.561094	0.93	0.651	0.0256157
SLC38A2	1.3383e-06	0.508677	1	0.942	0.025947
PPM1K	1.38795e-06	0.883993	0.93	0.742	0.0269096
SNX18	1.43901e-06	0.363502	0.605	0.285	0.0278996
ITPKB	1.49656e-06	0.323252	0.372	0.125	0.0290153
POSTN	1.63789e-06	0.670335	0.395	0.138	0.0317553
SLC27A6	1.69011e-06	0.272171	0.349	0.111	0.0327678
VCAN	1.70204e-06	0.929058	0.977	0.939	0.0329992
FBXO18	1.8586e-06	0.428649	0.93	0.725	0.0360346
CCDC102A	2.03735e-06	0.286084	0.651	0.319	0.0395001
TGFB2	2.241e-06	0.617443	0.814	0.532	0.0434485
CYP27A1	2.2464e-06	0.323008	0.465	0.18	0.0435531
KCNQ5	2.9083e-06	0.323679	0.488	0.204	0.0563861
RDX	3.17696e-06	0.478085	0.977	0.902	0.061595
SLC5A3	3.2563e-06	0.573728	0.721	0.451	0.0631331
GNAI2	3.38006e-06	0.497765	0.977	0.801	0.0655327
SHISA2	3.71522e-06	0.565604	0.837	0.434	0.0720308
MEIS1	3.91712e-06	0.374333	0.721	0.419	0.0759451
LGMN	3.99866e-06	0.473626	0.884	0.667	0.0775261
HIGD1A	4.50135e-06	0.597557	0.93	0.814	0.0872723
ZFHX4	4.74214e-06	0.527173	0.512	0.25	0.0919406
PNISR	4.77104e-06	0.471164	1	0.923	0.092501
DCP1A	5.94653e-06	0.617384	0.814	0.562	0.115291
NFATC2	6.10152e-06	0.440375	0.581	0.278	0.118296
ENAH	6.7519e-06	0.540705	1	0.954	0.130906
PYGM	7.91393e-06	0.56914	0.721	0.461	0.153435
MANBA	8.01912e-06	0.370368	0.837	0.547	0.155475
GPM6B	8.628e-06	0.332496	0.395	0.147	0.16728
C11orf96	9.05754e-06	0.448565	0.302	0.099	0.175608
FOXP4	9.32156e-06	0.39888	0.884	0.608	0.180726
COL5A1	9.48288e-06	0.375464	0.767	0.465	0.183854
SORBS2	1.04418e-05	0.507733	1	0.881	0.202445
TWF1	1.12502e-05	0.26077	0.674	0.357	0.218119
DUSP6	1.12607e-05	0.304842	0.465	0.19	0.218322
UACA	1.12948e-05	0.518158	0.884	0.66	0.218983
DGKI	1.19976e-05	0.618579	0.674	0.366	0.23261
LINC00173	1.21474e-05	0.293998	0.605	0.295	0.235514
RHOBTB3	1.32523e-05	0.364089	1	0.953	0.256936
RPS6KA5	1.35317e-05	0.390477	0.488	0.226	0.262352
CLIP3	1.4443e-05	0.384996	0.814	0.528	0.280021
NAV1	1.50066e-05	0.445697	0.721	0.402	0.290948
NAV2	1.55174e-05	0.575106	0.814	0.568	0.300852
GSE1	1.5623e-05	0.455782	0.86	0.627	0.302899
LTBP1	1.91353e-05	0.481981	0.953	0.72	0.370996
KRT19	2.09949e-05	0.284364	0.605	0.292	0.40705
ALCAM	2.19084e-05	0.558202	0.558	0.305	0.42476
FXYD6	2.48451e-05	0.44453	0.953	0.81	0.481697
PRUNE2	3.02305e-05	0.397922	0.512	0.252	0.586108
DENND4C	3.08533e-05	0.336767	0.814	0.531	0.598183
MTSS1L	3.23638e-05	0.349754	0.698	0.445	0.627469
PPP1R9A	3.28971e-05	0.363839	0.605	0.327	0.637808
CNTNAP1	3.35249e-05	0.282848	0.488	0.236	0.64998
DAB2	3.37342e-05	0.350018	0.628	0.303	0.654039
MT-ND2	3.38466e-05	0.353487	1	1	0.656219
TMTC1	3.45519e-05	0.338393	0.326	0.123	0.669891
FOXO1	3.54322e-05	0.314024	0.535	0.255	0.686959
C4orf3	3.56331e-05	0.499281	0.977	0.885	0.690854
BAMBI	3.61382e-05	0.569834	0.977	0.906	0.700647
DCAF7	3.68027e-05	0.402364	0.93	0.828	0.713531
NFATC4	3.95575e-05	0.336491	0.698	0.408	0.766941
EMILIN1	3.97585e-05	0.275483	0.442	0.183	0.770838
KAT6B	3.99248e-05	0.354181	0.884	0.561	0.774062
FOXP1	4.03842e-05	0.469994	0.953	0.914	0.782969
ADAMTS9	4.25337e-05	0.419982	0.535	0.276	0.824644
UBE2L6	4.58866e-05	0.436018	0.767	0.494	0.889649
LETMD1	4.65574e-05	0.301899	0.698	0.441	0.902655
RGS4	4.77355e-05	0.824351	0.535	0.283	0.925496
TENM4	4.92614e-05	0.28845	0.535	0.252	0.955079
TSPAN3	5.16343e-05	0.316015	0.977	0.85	1
SEPT9	5.24787e-05	0.321566	0.884	0.638	1
TSPAN13	5.3169e-05	0.542369	0.837	0.641	1
ARID4A	6.01986e-05	0.385544	0.698	0.407	1
CTTNBP2	7.10968e-05	0.333688	0.535	0.275	1
KDR	7.20851e-05	0.334722	0.419	0.181	1
BIN1	7.35097e-05	0.274631	0.651	0.359	1
KIAA1462	8.238e-05	0.269558	0.349	0.142	1
FZD3	9.1285e-05	0.548255	0.791	0.598	1
WSB1	9.46652e-05	0.435589	1	0.958	1
ITPR2	9.90439e-05	0.363413	0.395	0.176	1
CTNNAL1	0.00010354	0.274711	0.698	0.417	1
GPRC5C	0.000113027	0.373895	0.605	0.371	1
AP2A2	0.000121172	0.253619	0.93	0.622	1
ABHD10	0.000124683	0.28235	0.535	0.287	1
CLCN3	0.000126903	0.368541	0.884	0.612	1
COL6A2	0.000132134	0.276491	0.93	0.678	1
ATP6AP2	0.00013745	0.292524	0.93	0.744	1
ST3GAL6	0.000138833	0.485627	0.698	0.481	1
MID2	0.000162809	0.271695	0.419	0.191	1
PTN	0.000164344	0.27954	0.86	0.627	1
TBX2	0.000166591	0.680771	0.651	0.453	1
ARL2BP	0.000167827	0.304484	0.791	0.527	1
VAT1	0.000177286	0.32284	0.767	0.54	1
CHSY1	0.000183828	0.377071	0.86	0.632	1
PDXP	0.000202972	0.299044	0.698	0.478	1
RBM38	0.000208615	0.502528	0.86	0.736	1
LANCL1	0.000221494	0.292182	0.93	0.714	1
ATP2B4	0.000257337	0.357489	1	0.895	1
EPOR	0.000263937	0.295386	0.558	0.315	1
UG0898H09	0.000265287	0.314171	0.349	0.159	1
ARL4C	0.000274642	0.536444	0.605	0.367	1
MAP3K1	0.000278194	0.565373	0.605	0.389	1
TRIOBP	0.000284086	0.356782	0.814	0.676	1
NGDN	0.000285288	0.260627	0.605	0.381	1
STAT6	0.000303766	0.267391	0.814	0.519	1
TMEM245	0.000321569	0.495139	0.953	0.899	1
VAMP2	0.00032561	0.320652	1	0.949	1
ING4	0.000333641	0.295356	0.674	0.415	1
PRICKLE2	0.000339171	0.302954	0.419	0.21	1
ERI3	0.000363638	0.284576	0.721	0.513	1
MTFR1L	0.000382191	0.312099	0.884	0.688	1
YWHAQ	0.000392516	0.346774	1	0.973	1
H1F0	0.000418413	0.410053	0.907	0.666	1
CXXC4	0.00042734	0.401322	0.767	0.512	1
MICAL2	0.000437067	0.420251	0.93	0.779	1
MAGEF1	0.000441477	0.321437	0.93	0.764	1
TIPRL	0.000446168	0.2958	0.767	0.564	1
KIAA1109	0.000451618	0.32483	0.884	0.69	1
AKAP1	0.000454933	0.367467	0.535	0.327	1
AXIN2	0.00046778	0.320329	0.419	0.224	1
NGFR	0.000469357	0.593709	0.349	0.161	1
SOWAHC	0.000502646	0.276158	0.465	0.251	1
IER5L	0.000505407	0.345863	0.512	0.295	1
HRC	0.000508279	0.355225	0.884	0.696	1
ANXA2	0.000510547	0.597083	0.977	0.911	1
ZFYVE21	0.000517908	0.253178	0.837	0.625	1
FGF9	0.000523766	0.334565	0.535	0.296	1
FREM2	0.000536156	0.362993	0.814	0.519	1
TSC22D3	0.00056883	0.40898	0.628	0.441	1
MEF2C	0.00058681	0.321334	0.837	0.686	1
RASA3	0.000625287	0.253391	0.442	0.233	1
COL6A1	0.000652854	0.330645	1	0.917	1
SV2A	0.000678089	0.26128	0.674	0.422	1
FAM189A2	0.00074392	0.587958	0.744	0.646	1
LTBP4	0.000762927	0.254549	0.767	0.497	1
ZDHHC3	0.000799506	0.265493	0.721	0.497	1
CIAPIN1	0.000801408	0.353321	0.791	0.651	1
SAT2	0.00080448	0.264383	0.721	0.527	1
EZR	0.000905969	0.283632	0.953	0.901	1
HSF2	0.0009107	0.269557	0.721	0.484	1
DUSP26	0.000935992	0.266	0.512	0.294	1
PTPRS	0.000984088	0.318587	0.791	0.563	1
IGFBP4	0.000989823	0.280285	0.581	0.313	1
PXDN	0.00104922	0.42923	0.977	0.824	1
PELP1	0.00108776	0.363882	0.767	0.54	1
ID2	0.00109196	0.375276	1	0.853	1
KLHDC8B	0.00109212	0.342478	0.767	0.601	1
TESC	0.00111861	0.421286	0.651	0.512	1
ISOC1	0.0011334	0.389996	0.698	0.494	1
PRMT2	0.00116029	0.308351	0.837	0.627	1
CD24	0.00116226	0.763066	0.326	0.161	1
SERPING1	0.00116332	0.396694	0.651	0.479	1
B4GALT5	0.00116528	0.279268	0.721	0.522	1
PPP1R3B	0.00119706	0.278948	0.767	0.548	1
TMEM222	0.00120028	0.272939	0.581	0.353	1
TACC1	0.00120876	0.331823	0.674	0.458	1
FAM210B	0.00122322	0.307691	0.884	0.706	1
H3F3B	0.00125009	0.387305	0.953	0.943	1
MCTS1	0.00126807	0.255249	0.698	0.507	1
CGNL1	0.001307	0.383439	0.93	0.797	1
PHLDA1	0.00135011	0.457467	0.581	0.357	1
PLPP5	0.00140734	0.336505	0.372	0.199	1
EIF2B5	0.00142969	0.2554	0.581	0.357	1
EIF4A2	0.00146902	0.266546	1	0.974	1
MALT1	0.00147229	0.285442	0.814	0.589	1
PURB	0.00147404	0.311033	0.977	0.8	1
BCO2	0.00147581	0.280119	0.512	0.304	1
IRF2BP2	0.00149237	0.34399	0.86	0.748	1
HMCN1	0.00153487	0.342856	0.372	0.196	1
RHOBTB1	0.00154401	0.251582	0.535	0.309	1
ELL2	0.00156265	0.440514	0.744	0.57	1
FAIM	0.00159685	0.311886	0.395	0.209	1
CASC3	0.00160705	0.320237	0.767	0.606	1
ZMYM2	0.00162271	0.277508	0.953	0.816	1
CMIP	0.001624	0.379764	0.698	0.533	1
TMEM41A	0.00171472	0.304982	0.744	0.558	1
TMEM56	0.00177091	0.310407	0.581	0.394	1
CTNNA3	0.00178062	0.307017	0.535	0.325	1
MAGI2	0.00178499	0.258316	0.651	0.42	1
H2AFY	0.00179803	0.399599	0.953	0.901	1
KIAA0319	0.00182271	0.257149	0.419	0.224	1
PDCD4	0.001842	0.330355	0.581	0.402	1
UPF3B	0.00190614	0.257315	0.674	0.452	1
DOK4	0.00191095	0.483679	0.953	0.874	1
CERS6	0.00196349	0.296898	0.651	0.443	1
SOX4	0.00203501	0.276271	0.977	0.934	1
USP33	0.0020544	0.367958	0.884	0.745	1
SH3PXD2A	0.00207594	0.261893	0.698	0.551	1
MMP15	0.00210731	0.32654	0.907	0.703	1
HSPA5	0.00220753	0.460819	0.977	0.962	1
GHITM	0.00221193	0.253337	0.953	0.843	1
UBR5	0.00222955	0.333837	0.837	0.656	1
KDM5A	0.00223624	0.305126	0.767	0.634	1
DMXL2	0.00223781	0.307561	0.674	0.463	1
TUBB2A	0.00240859	0.296517	0.512	0.321	1
ALPK2	0.00246465	0.364688	0.907	0.744	1
ZSCAN18	0.00247911	0.317589	0.767	0.667	1
SLC22A17	0.00261424	0.306473	0.86	0.69	1
CLIC1	0.00266746	0.315524	0.86	0.721	1
TRIM33	0.00268614	0.262421	0.907	0.791	1
ZNF704	0.00280637	0.366479	0.86	0.666	1
TIAM1	0.00288478	0.271249	0.395	0.212	1
HNRNPU-AS1	0.00289832	0.302471	0.326	0.163	1
NIPSNAP3A	0.00291374	0.267883	0.698	0.474	1
TSPAN18	0.00297572	0.354624	0.698	0.507	1
NOA1	0.00321222	0.270234	0.535	0.34	1
FAM60A	0.00331736	0.28753	0.907	0.698	1
OBSL1	0.00345484	0.34695	1	0.865	1
EMILIN2	0.00349157	0.323464	0.628	0.436	1
STAG2	0.00360082	0.267296	0.86	0.638	1
FAM65B	0.00360199	0.284087	0.372	0.2	1
IL11RA	0.00361954	0.305648	0.721	0.58	1
MAP1A	0.00362394	0.278481	0.674	0.471	1
WNK2	0.00365446	0.305055	0.744	0.554	1
LUC7L3	0.00377661	0.269688	0.977	0.932	1
CECR1	0.00382254	0.418905	0.605	0.434	1
FBXO9	0.00389275	0.26132	0.953	0.831	1
PRPF8	0.00403067	0.266294	0.93	0.795	1
ZNF532	0.00406818	0.258395	0.721	0.501	1
C20orf166-AS1	0.00429716	0.370427	0.767	0.608	1
UBR4	0.00434559	0.358578	0.93	0.842	1
CDIPT	0.00465933	0.272832	0.907	0.74	1
LOC100506548	0.0049911	0.30674	0.884	0.762	1
RAB3IP	0.00502924	0.33489	0.977	0.789	1
CTSB	0.00525076	0.258367	0.884	0.765	1
AKAP10	0.00533169	0.250302	0.512	0.306	1
BDH2	0.00535357	0.268952	0.907	0.732	1
RNPC3	0.00537889	0.330813	0.837	0.646	1
EIF2S2	0.00606237	0.401408	0.93	0.832	1
CXADR	0.00627174	0.368205	0.837	0.714	1
MFSD8	0.00658175	0.256629	0.442	0.275	1
DAB2IP	0.00666455	0.265162	0.744	0.547	1
ARHGAP31	0.00668989	0.266353	0.86	0.61	1
MAP3K13	0.0070631	0.269603	0.721	0.545	1
AAK1	0.00726649	0.279718	0.86	0.695	1
SMIM14	0.00745997	0.292551	0.605	0.437	1
CHD7	0.007477	0.341373	0.86	0.715	1
NF1	0.00798429	0.271628	0.837	0.661	1
ZNF451	0.00807328	0.282462	0.791	0.626	1
ABCC5	0.00890467	0.278888	0.744	0.641	1
KDM5B	0.00922688	0.308537	0.953	0.834	1
DARS	0.00932037	0.260819	0.93	0.844	1
FARP1	0.0100755	0.250612	0.884	0.707	1
KIAA0895L	0.0102119	0.298448	0.628	0.481	1
IGSF3	0.0102497	0.287484	0.791	0.651	1
N4BP1	0.0105181	0.265335	0.651	0.493	1
SEMA3A	0.0107067	0.330229	0.837	0.73	1
ADCY5	0.0111961	0.334587	0.581	0.401	1
FTL	0.0116396	0.282627	1	0.97	1
RNF216	0.0118311	0.276934	0.744	0.586	1
SLC35B4	0.0118615	0.29415	0.512	0.341	1
UBAC2	0.0120038	0.251208	0.581	0.422	1
PITPNA	0.0120327	0.30553	0.674	0.573	1
UBR2	0.0131421	0.270339	0.651	0.481	1
FAM222B	0.0131509	0.261672	0.744	0.636	1
PPP1R13B	0.0142034	0.269279	0.674	0.512	1
AXL	0.0145427	0.272638	0.814	0.686	1
PAN2	0.0145702	0.265202	0.581	0.401	1
PTGER3	0.0146511	0.396088	0.326	0.192	1
SPEN	0.0152397	0.32817	0.767	0.64	1
SMTNL2	0.0154349	0.299499	0.791	0.604	1
MECP2	0.0158736	0.314727	0.721	0.596	1
FRMD3	0.0160369	0.435315	0.535	0.383	1
HERPUD1	0.0163934	0.33277	0.674	0.536	1
GABPB1-AS1	0.0170781	0.274811	0.605	0.458	1
KATNAL1	0.0170782	0.312112	0.581	0.431	1
MIR100HG	0.0173172	0.383216	0.651	0.566	1
EMC7	0.0174422	0.271407	0.791	0.589	1
CCL21	0.0190837	0.43246	0.186	0.086	1
SEC62	0.0194351	0.26368	0.977	0.873	1
BEX4	0.021752	0.276054	0.953	0.902	1
SOX11	0.0228914	0.374847	0.721	0.562	1
TCF12	0.0234754	0.270793	0.651	0.552	1
SH3BGRL2	0.0235021	0.311995	0.558	0.421	1
GDI1	0.0235828	0.268139	0.86	0.76	1
BSG	0.0237465	0.253283	1	0.908	1
OSBPL8	0.0259539	0.270451	0.791	0.651	1
ADAMTS1	0.0277026	0.47136	0.488	0.323	1
EFNB3	0.0291712	0.286156	0.767	0.71	1
SLC25A36	0.0306873	0.256275	0.884	0.823	1
PCM1	0.0324793	0.273192	0.93	0.856	1
VWA8	0.0335638	0.256601	0.628	0.523	1
CCDC141	0.037399	0.276196	0.884	0.71	1
GPX1	0.0374685	0.260362	0.93	0.802	1
EXTL3	0.0383442	0.320433	0.698	0.608	1
CREG1	0.042617	0.468998	0.605	0.591	1
CDC14B	0.0430883	0.256939	0.721	0.613	1
NR3C1	0.0450202	0.292575	0.581	0.474	1
CREM	0.045399	0.331782	0.744	0.626	1
AKT2	0.0524082	0.344613	0.605	0.549	1
WDR20	0.0638434	0.263298	0.488	0.382	1
VEZF1	0.069023	0.289988	0.814	0.661	1
RASSF4	0.0696153	0.268209	0.512	0.437	1
MT-ND4L	0.0704012	0.258561	1	0.983	1
N4BP2	0.0705041	0.354206	0.628	0.537	1
CYTH2	0.0741819	0.25935	0.674	0.611	1
MTRF1L	0.0795393	0.287825	0.581	0.498	1
CMTM6	0.0807686	0.265361	0.674	0.567	1
ZNF330	0.103437	0.253992	0.628	0.551	1
IRS2	0.111888	0.288216	0.302	0.206	1
TSC22D1	0.113339	0.437526	0.977	0.932	1
MYO1B	0.130249	0.411784	0.442	0.364	1
SPHKAP	0.130945	0.296409	0.814	0.784	1
TRIM24	0.131252	0.259247	0.907	0.803	1
KIAA2026	0.141814	0.283089	0.698	0.637	1
PROX1	0.149984	0.280265	0.651	0.55	1
HBEGF	0.154385	0.276446	0.256	0.176	1
SC5D	0.166236	0.312577	0.488	0.453	1
ID3	0.166409	0.372325	0.86	0.785	1
HNRPDL	0.220015	0.29377	0.372	0.297	1
RUNX1T1	0.256014	0.262369	0.837	0.81	1
GNB2L1	0.35535	0.268272	0.349	0.302	1
S1PR3	0.355981	0.253815	0.419	0.381	1
ZFP106	0.369853	0.256513	0.256	0.223	1
LRRN3	0.565425	0.334676	0.163	0.205	1
INHBA	0.574257	0.514088	0.093	0.12	1

## Sheet: cluster8
	p_val	avg_log2FC	pct.1	pct.2	p_val_adj
TFAP2A	2.36601e-191	2.54474	1	0.009	4.58723e-187
ITGB6	1.18212e-174	2.09035	0.8	0.004	2.29189e-170
KRT7	1.85202e-166	1.80697	0.84	0.007	3.5907e-162
CLDN4	5.89606e-156	2.1146	0.84	0.008	1.14313e-151
VTCN1	3.61251e-152	2.99939	0.96	0.015	7.00394e-148
VGLL1	4.14601e-147	1.00319	0.72	0.005	8.03829e-143
CLDN7	1.6888e-146	1.54098	0.84	0.01	3.27425e-142
C8orf4	3.74907e-132	1.83174	0.88	0.015	7.2687e-128
TFAP2B	3.12547e-131	0.609787	0.52	0.001	6.05967e-127
SOWAHA	1.74241e-130	0.536588	0.48	0	3.37819e-126
RAB25	1.5982e-127	1.35194	0.84	0.014	3.09858e-123
NECTIN4	1.57262e-122	0.700481	0.52	0.002	3.049e-118
PKP3	3.11974e-122	0.798582	0.6	0.004	6.04855e-118
P2RY6	1.17531e-120	0.875662	0.64	0.006	2.27869e-116
AP1M2	8.73916e-118	1.12891	0.88	0.019	1.69435e-113
GABRP	6.94116e-116	4.64145	0.96	0.026	1.34575e-111
CDH1	1.68999e-114	1.77389	0.92	0.023	3.27655e-110
COL12A1	5.48996e-113	2.06031	0.8	0.016	1.06439e-108
WNT4	6.00786e-112	0.784129	0.56	0.004	1.1648e-107
WNT6	6.83933e-109	0.613443	0.4	0	1.32601e-104
TACSTD2	3.17283e-106	0.669492	0.56	0.005	6.15148e-102
LINC00379	3.60848e-103	0.898818	0.64	0.009	6.99613e-99
SPINT1	1.46994e-97	1.94777	0.92	0.03	2.84993e-93
UBASH3B	4.60162e-95	1.37842	0.8	0.021	8.92161e-91
SLC1A6	6.64813e-94	0.565558	0.44	0.002	1.28894e-89
ABCA4	2.35799e-93	0.40332	0.44	0.002	4.57167e-89
PRR15	6.41253e-92	0.746872	0.48	0.004	1.24326e-87
GRHL2	2.57868e-88	0.597876	0.36	0.001	4.99954e-84
GPR87	4.28491e-88	0.367191	0.36	0.001	8.30759e-84
LGI1	4.60708e-88	0.365573	0.36	0.001	8.9322e-84
RBM47	1.18737e-87	0.969621	0.84	0.028	2.30207e-83
DLX2	2.33631e-87	0.296525	0.32	0	4.52965e-83
FOSB	5.06627e-87	1.39566	0.6	0.011	9.82248e-83
PP14571	1.702e-85	0.712215	0.56	0.009	3.29984e-81
ADAMTS18	2.57492e-85	1.59054	0.8	0.025	4.99226e-81
SPNS2	3.97158e-83	1.20778	0.52	0.007	7.7001e-79
SHANK2	2.20212e-82	0.416273	0.52	0.007	4.26947e-78
NKAIN4	2.8549e-82	0.541914	0.6	0.011	5.53507e-78
SFN	4.46919e-82	1.2946	0.44	0.004	8.66487e-78
SPP1	7.50216e-79	2.30237	0.6	0.013	1.45452e-74
RASEF	2.04943e-77	0.465921	0.48	0.007	3.97344e-73
IRF6	2.93641e-76	1.40148	0.6	0.014	5.69311e-72
TMEM30B	3.89552e-76	0.674858	0.52	0.009	7.55263e-72
GPRC5A	1.44552e-75	0.675306	0.56	0.011	2.80258e-71
VGLL3	1.14312e-72	0.775973	0.56	0.012	2.21628e-68
MET	4.14718e-71	0.983069	0.72	0.025	8.04055e-67
RGS16	1.21355e-70	2.01198	0.68	0.023	2.35283e-66
ITPR3	2.38454e-68	0.483363	0.6	0.016	4.62314e-64
GRAMD2	1.83339e-67	0.402169	0.36	0.003	3.55458e-63
CST6	5.14621e-67	0.371349	0.28	0.001	9.97748e-63
LUM	6.98497e-66	2.66909	0.88	0.049	1.35425e-61
LPL	8.13212e-65	1.93841	0.48	0.01	1.57666e-60
MME	2.60643e-64	0.880697	0.72	0.03	5.05335e-60
TGFBI	9.08976e-64	4.25029	1	0.075	1.76232e-59
LYPD6B	1.32864e-63	0.573917	0.56	0.016	2.57596e-59
NDNF	1.93529e-63	1.08497	0.76	0.035	3.75213e-59
SH2D3A	7.56714e-63	0.346705	0.36	0.004	1.46712e-58
C15orf48	8.39071e-63	0.816972	0.36	0.004	1.62679e-58
THRB	1.47117e-62	1.01513	0.6	0.02	2.85231e-58
MAL2	3.58429e-60	1.03342	0.64	0.025	6.94923e-56
SGK223	1.26491e-59	1.60393	0.96	0.07	2.45242e-55
XAGE2	1.33246e-59	0.911287	0.28	0.002	2.58336e-55
P2RY2	1.51009e-59	0.488875	0.28	0.002	2.92775e-55
AFAP1L2	3.02185e-58	0.724201	0.56	0.018	5.85877e-54
CPZ	4.4914e-58	1.50223	0.88	0.06	8.70793e-54
PDGFB	7.35958e-58	1.14822	0.84	0.049	1.42688e-53
MYO5B	1.5529e-57	0.727389	0.72	0.035	3.01076e-53
SLITRK6	4.01266e-57	0.736047	0.48	0.012	7.77974e-53
CACNG4	5.24506e-54	0.407943	0.4	0.008	1.01691e-49
ESRP2	5.34638e-52	0.65693	0.52	0.018	1.03656e-47
EPS8L2	5.82017e-51	1.00756	0.8	0.054	1.12841e-46
CD9	1.10151e-50	2.0828	0.88	0.073	2.1356e-46
MBP	2.2651e-48	0.540997	0.6	0.028	4.39158e-44
PRRG4	4.9675e-48	0.755133	0.6	0.03	9.63098e-44
KCNK1	1.02815e-47	0.79311	0.56	0.025	1.99338e-43
HAND1	4.69036e-47	2.87179	0.92	0.092	9.09366e-43
ARHGDIB	2.22099e-46	1.39317	0.72	0.046	4.30605e-42
CGN	3.7541e-45	0.677983	0.72	0.048	7.27845e-41
PRSS8	9.48545e-45	1.30753	0.84	0.075	1.83904e-40
AIM1L	1.91432e-44	0.400686	0.16	0	3.71148e-40
OVOL1	6.54082e-44	0.329182	0.24	0.002	1.26813e-39
RUNX1	1.31247e-43	0.576749	0.36	0.009	2.54463e-39
PLAC8	2.05512e-43	0.502467	0.32	0.007	3.98447e-39
TMEM238	3.18939e-43	0.301784	0.32	0.007	6.18359e-39
SLC35F2	3.67531e-43	2.11603	0.92	0.103	7.12568e-39
MXRA5	3.73732e-43	1.25661	0.6	0.034	7.24591e-39
KCNMA1	3.84836e-43	1.60909	0.84	0.075	7.4612e-39
EPAS1	5.43946e-43	3.24408	1	0.134	1.0546e-38
KCNJ2	1.19951e-42	0.428257	0.44	0.016	2.32561e-38
EPN3	6.88766e-42	0.497579	0.44	0.016	1.33538e-37
PTGES	7.0565e-42	0.974685	0.76	0.06	1.36811e-37
KLF4	3.23112e-41	0.366455	0.36	0.01	6.26449e-37
ERBB3	3.79689e-40	1.11419	0.8	0.07	7.36141e-36
L1TD1	1.29581e-39	1.06665	0.68	0.051	2.51231e-35
RARRES2	2.18054e-39	1.63794	0.76	0.066	4.22764e-35
HPN	3.28784e-39	0.658537	0.56	0.031	6.37445e-35
ADGRG1	4.34865e-39	0.480789	0.44	0.018	8.43117e-35
CLDN3	1.6717e-38	0.523649	0.32	0.008	3.24108e-34
PRRT4	8.74042e-38	0.532683	0.68	0.051	1.69459e-33
EFEMP1	5.79663e-37	0.898416	0.68	0.053	1.12385e-32
KANK4	1.08716e-36	2.00053	0.84	0.097	2.10778e-32
LCP1	8.86311e-36	0.751981	0.52	0.03	1.71838e-31
XKR4	9.12813e-36	0.279103	0.24	0.004	1.76976e-31
PVRL4	1.31434e-35	0.326441	0.16	0.001	2.54825e-31
ESRP1	1.84363e-35	0.693804	0.68	0.055	3.57442e-31
VAMP8	3.09087e-35	0.780998	0.8	0.083	5.99258e-31
GATA3	1.27653e-34	1.85613	0.96	0.151	2.47494e-30
NCAPG	1.89652e-34	0.36047	0.32	0.01	3.67697e-30
CLDN15	1.99986e-34	1.17158	0.72	0.07	3.87732e-30
EPS8L1	2.07621e-34	0.477187	0.48	0.026	4.02535e-30
HLA-DRB6	2.07701e-34	0.29683	0.36	0.013	4.02691e-30
COL17A1	9.81587e-34	0.314737	0.12	0	1.9031e-29
SLC7A5	1.54417e-33	0.696237	0.64	0.052	2.99384e-29
HOTAIRM1	2.10476e-33	0.866322	0.68	0.061	4.08071e-29
ANXA1	9.78582e-33	3.07836	0.92	0.141	1.89727e-28
EPCAM	2.68037e-32	2.31868	0.92	0.155	5.1967e-28
USP43	9.02019e-32	0.289608	0.36	0.015	1.74883e-27
IGFBP3	9.71599e-32	2.28555	0.96	0.146	1.88374e-27
ARHGAP29	1.16586e-31	2.65734	0.92	0.16	2.26038e-27
FAM83B	1.68321e-31	0.632011	0.48	0.03	3.26342e-27
RND3	2.41172e-31	1.97219	0.92	0.148	4.67584e-27
SLC37A1	3.04736e-31	0.350509	0.32	0.011	5.90823e-27
NUAK2	3.33079e-31	0.757177	0.56	0.043	6.45773e-27
DOCK3	5.40842e-31	0.404914	0.4	0.02	1.04858e-26
CDCP1	6.4363e-31	0.289595	0.32	0.011	1.24787e-26
ABCG2	8.15628e-31	0.808914	0.48	0.031	1.58134e-26
HAPLN1	9.21868e-31	1.73098	0.84	0.111	1.78732e-26
GPR56	9.84259e-31	0.254184	0.2	0.003	1.90828e-26
EGFR	1.1643e-30	0.876492	0.56	0.044	2.25735e-26
CLIC3	1.71658e-30	0.703815	0.52	0.037	3.32811e-26
ADAMTS2	1.83198e-30	0.720154	0.64	0.059	3.55183e-26
WFDC2	3.85368e-30	0.87051	0.76	0.088	7.47151e-26
ITIH5	4.19185e-30	0.779438	0.6	0.053	8.12715e-26
MUC16	1.03923e-29	0.504756	0.16	0.002	2.01486e-25
GALNT6	1.07046e-29	0.444831	0.56	0.043	2.07541e-25
PLAU	1.74086e-29	0.831419	0.4	0.021	3.37517e-25
IL4R	1.83925e-29	0.949519	0.72	0.083	3.56595e-25
ZNF350-AS1	2.23787e-29	0.313017	0.28	0.009	4.33879e-25
ELF3	3.3705e-29	0.945793	0.6	0.054	6.53472e-25
MLPH	1.69221e-28	0.472669	0.36	0.017	3.28085e-24
KIAA0040	2.09103e-28	0.492902	0.48	0.034	4.05408e-24
MTMR11	6.48212e-28	0.80726	0.72	0.089	1.25675e-23
BAIAP2L1	7.55976e-28	1.00171	0.8	0.11	1.46569e-23
FOS	1.40863e-27	2.29688	0.96	0.2	2.73106e-23
SMAGP	2.72794e-27	0.344364	0.48	0.034	5.28894e-23
SOCS1	1.16384e-26	0.6631	0.48	0.037	2.25645e-22
LAYN	1.36132e-26	1.35956	0.76	0.111	2.63933e-22
KLK6	1.93219e-26	0.466294	0.44	0.03	3.74613e-22
TMEM54	2.49431e-26	0.792265	0.68	0.08	4.83597e-22
RCC1	3.14063e-26	0.651999	0.64	0.07	6.08906e-22
MACC1	3.33454e-26	0.530399	0.4	0.025	6.465e-22
RGL3	5.03229e-26	0.662608	0.48	0.038	9.7566e-22
SLC6A15	5.48138e-26	0.256744	0.4	0.025	1.06273e-21
CAPN6	7.45415e-26	1.02459	0.44	0.032	1.44521e-21
PLAUR	1.92048e-25	0.66678	0.36	0.02	3.72342e-21
FAM89A	2.11154e-25	1.07558	0.84	0.131	4.09386e-21
KLF5	2.31364e-25	0.563122	0.48	0.039	4.48569e-21
SGMS2	2.54709e-25	0.417528	0.48	0.039	4.93829e-21
SLCO2A1	3.3048e-25	0.659584	0.4	0.026	6.40734e-21
TMCC3	4.15723e-25	0.412811	0.52	0.045	8.06004e-21
SERPINB2	4.30223e-25	0.83845	0.32	0.016	8.34116e-21
SKAP2	5.7546e-25	0.712358	0.68	0.081	1.1157e-20
SYT7	6.64148e-25	0.703006	0.56	0.057	1.28765e-20
KRT19	1.06199e-24	2.79562	1	0.289	2.05898e-20
NPY	1.15254e-24	0.645872	0.44	0.033	2.23454e-20
ERRFI1	1.78337e-24	1.34468	0.88	0.162	3.45759e-20
TAGLN2	2.32518e-24	1.41716	0.88	0.17	4.50806e-20
LAD1	4.63515e-24	0.573629	0.56	0.057	8.98662e-20
LOC400043	4.97069e-24	0.990766	0.6	0.068	9.63718e-20
FAM46B	6.47764e-24	0.472475	0.48	0.041	1.25588e-19
AMOT	6.5946e-24	1.68506	0.88	0.189	1.27856e-19
CNTNAP2	1.0194e-23	0.571398	0.44	0.034	1.97642e-19
SH3RF1	1.48978e-23	0.609867	0.6	0.07	2.88838e-19
ITGB4	1.61251e-23	0.48299	0.32	0.017	3.12633e-19
LRRN1	2.4689e-23	0.670065	0.56	0.059	4.78671e-19
PBK	6.54322e-23	0.338259	0.28	0.013	1.2686e-18
LMTK3	7.8487e-23	0.510944	0.52	0.052	1.52171e-18
FBLN1	8.57715e-23	3.2428	0.96	0.293	1.66294e-18
CDS1	1.97079e-22	0.883235	0.68	0.098	3.82097e-18
RASSF7	4.92567e-22	0.723823	0.72	0.116	9.54989e-18
SORL1	8.45263e-22	0.436284	0.56	0.062	1.6388e-17
FOXM1	9.76366e-22	0.355097	0.4	0.03	1.89298e-17
ELMOD1	2.18193e-21	0.421046	0.52	0.055	4.23033e-17
C2orf54	2.82101e-21	0.287168	0.28	0.015	5.46938e-17
SEMA3F	3.17261e-21	0.474877	0.48	0.047	6.15106e-17
IGFBPL1	9.10738e-21	0.644055	0.32	0.02	1.76574e-16
TOP2A	2.2754e-20	0.994614	0.48	0.051	4.41154e-16
ARHGEF19	2.82218e-20	0.282749	0.28	0.016	5.47164e-16
BID	2.98726e-20	0.688609	0.6	0.081	5.79169e-16
MARVELD3	4.29701e-20	0.581059	0.56	0.071	8.33105e-16
ATF3	5.42036e-20	1.07819	0.76	0.14	1.0509e-15
F11R	6.92189e-20	1.13101	0.84	0.194	1.34202e-15
LPCAT2	9.20275e-20	0.907776	0.68	0.112	1.78423e-15
CLDN6	1.19671e-19	2.53318	1	0.449	2.32017e-15
S100A11	1.2182e-19	3.10642	1	0.469	2.36185e-15
LGALS3	2.11811e-19	1.51264	0.92	0.252	4.10659e-15
SLC27A6	2.35385e-19	0.711979	0.68	0.107	4.56363e-15
MYBL2	3.52719e-19	0.672887	0.32	0.022	6.83852e-15
IQGAP1	4.22896e-19	1.85965	1	0.402	8.19911e-15
IRX2	4.29517e-19	0.545591	0.6	0.082	8.32747e-15
TAC3	4.41043e-19	0.405259	0.52	0.061	8.55095e-15
LPCAT1	4.97809e-19	1.32857	0.88	0.243	9.65152e-15
CYB5R2	8.45254e-19	0.707499	0.64	0.095	1.63878e-14
BUB1B	8.58341e-19	0.4825	0.44	0.045	1.66415e-14
SLC2A1	9.62144e-19	3.28758	0.96	0.41	1.8654e-14
SLC2A3	1.2248e-18	3.26336	1	0.576	2.37465e-14
SLC4A8	1.62069e-18	0.354371	0.48	0.053	3.14219e-14
NDST3	1.8358e-18	0.260618	0.24	0.012	3.55925e-14
MEST	1.94992e-18	1.61045	0.96	0.356	3.78051e-14
TNFAIP3	2.63317e-18	0.409408	0.44	0.046	5.10519e-14
SLN	2.85641e-18	2.7118	0.72	0.148	5.53801e-14
VWA1	3.96499e-18	0.746234	0.6	0.09	7.68733e-14
WWC1	6.64928e-18	0.775187	0.64	0.107	1.28916e-13
GREB1L	1.07174e-17	0.477365	0.44	0.048	2.07789e-13
SYTL2	1.60485e-17	0.610872	0.56	0.08	3.11148e-13
IL32	1.70369e-17	0.947415	0.4	0.04	3.30312e-13
LIMA1	1.9573e-17	1.27999	0.84	0.225	3.79482e-13
TMEM265	2.12886e-17	0.589342	0.44	0.049	4.12743e-13
SCUBE3	2.21448e-17	0.964023	0.72	0.152	4.29344e-13
FBXO2	2.46163e-17	0.83288	0.56	0.084	4.77261e-13
IGDCC3	2.75337e-17	2.31917	0.96	0.46	5.33823e-13
LY6E	3.27115e-17	1.7551	1	0.496	6.34211e-13
TNFSF15	8.74225e-17	0.49313	0.4	0.043	1.69495e-12
ANO9	1.04652e-16	0.280721	0.28	0.02	2.029e-12
SPAG1	1.11343e-16	0.297077	0.36	0.034	2.15872e-12
PCSK5	1.48528e-16	0.648274	0.56	0.087	2.87966e-12
ANXA3	1.77676e-16	1.55314	0.92	0.339	3.44478e-12
CAPG	2.29932e-16	0.419633	0.52	0.072	4.45792e-12
EFHD2	2.51298e-16	0.438085	0.52	0.072	4.87217e-12
LOXL2	2.78985e-16	1.39621	0.88	0.278	5.40897e-12
FXYD5	3.25264e-16	0.900609	0.76	0.182	6.30623e-12
TJP2	3.98418e-16	1.77797	0.92	0.418	7.72453e-12
IGFBP7	4.58378e-16	2.84532	0.96	0.512	8.88703e-12
MAP7	5.41678e-16	0.40322	0.4	0.043	1.0502e-11
CDH3	6.88553e-16	1.03825	0.92	0.326	1.33497e-11
KRT18	7.27235e-16	2.39931	1	0.661	1.40996e-11
SERTAD4	7.63818e-16	0.411843	0.4	0.044	1.48089e-11
EXPH5	1.15339e-15	0.421158	0.48	0.065	2.23619e-11
CXCL16	1.24957e-15	0.27235	0.24	0.016	2.42266e-11
PSD4	1.33338e-15	0.389067	0.36	0.036	2.58516e-11
FAM84B	1.41116e-15	2.06633	1	0.498	2.73595e-11
NABP1	1.4631e-15	0.473255	0.44	0.056	2.83665e-11
RAP1GAP2	1.79491e-15	0.383339	0.44	0.056	3.47997e-11
ENC1	1.92989e-15	0.749617	0.64	0.12	3.74168e-11
SPINT2	1.96252e-15	1.68473	1	0.948	3.80493e-11
PLEKHG6	2.20262e-15	0.29143	0.32	0.029	4.27045e-11
TKT	2.20485e-15	1.2058	0.92	0.339	4.27476e-11
HID1	2.23871e-15	0.675754	0.72	0.15	4.34042e-11
KIAA1217	2.49572e-15	0.933002	0.8	0.224	4.8387e-11
POC1A	2.69009e-15	0.280308	0.32	0.029	5.21555e-11
FN1	3.28067e-15	2.69634	1	0.607	6.36057e-11
CMIP	3.56099e-15	1.35167	1	0.53	6.90405e-11
TROAP	3.87876e-15	0.391348	0.28	0.022	7.52014e-11
KRT8	4.56035e-15	2.37652	1	0.899	8.84161e-11
DKFZP586I1420	5.23076e-15	0.714122	0.8	0.196	1.01414e-10
FUT4	5.98791e-15	0.409947	0.48	0.068	1.16094e-10
CAMSAP3	6.15904e-15	0.272075	0.32	0.03	1.19411e-10
CORO2A	7.66465e-15	0.52591	0.52	0.08	1.48602e-10
LAMB1	7.84139e-15	1.71577	0.92	0.384	1.52029e-10
DENND3	1.15217e-14	0.508632	0.56	0.092	2.23383e-10
MELK	1.16821e-14	0.809161	0.36	0.04	2.26493e-10
CRISPLD2	1.46663e-14	0.480584	0.32	0.031	2.84349e-10
MAPK13	1.83396e-14	0.600777	0.6	0.116	3.55569e-10
FAM111A	1.85559e-14	0.572533	0.64	0.127	3.59762e-10
BNC1	1.85723e-14	0.611975	0.76	0.165	3.6008e-10
NOG	1.89938e-14	0.855998	0.44	0.062	3.68252e-10
MMP2	2.1612e-14	1.77742	0.84	0.252	4.19014e-10
THBS1	2.36051e-14	1.59233	0.8	0.231	4.57657e-10
RAB20	2.40104e-14	0.334926	0.4	0.049	4.65513e-10
PIEZO1	2.59562e-14	0.497701	0.64	0.12	5.03239e-10
PABPC1	2.61049e-14	1.27943	1	0.962	5.06122e-10
TK1	2.62658e-14	0.598191	0.32	0.032	5.09241e-10
ANLN	2.64536e-14	0.801376	0.68	0.15	5.12882e-10
ANXA2	3.15944e-14	1.63996	1	0.911	6.12553e-10
CYR61	3.80113e-14	2.34477	0.92	0.403	7.36964e-10
RPL27A	4.15706e-14	1.23286	1	0.993	8.0597e-10
SOWAHC	4.86484e-14	0.913389	0.84	0.247	9.43196e-10
NET1	5.06889e-14	1.14713	0.88	0.32	9.82756e-10
SUCO	5.44996e-14	1.50795	1	0.704	1.05664e-09
CLMN	5.54427e-14	0.60233	0.6	0.111	1.07492e-09
CDK1	5.74589e-14	0.992819	0.48	0.078	1.11401e-09
ANKS1A	5.89332e-14	2.01403	0.88	0.413	1.1426e-09
IL1R1	6.47263e-14	0.317181	0.36	0.041	1.25491e-09
DOPEY2	7.09633e-14	0.721912	0.6	0.118	1.37584e-09
BDKRB2	7.13437e-14	0.387362	0.36	0.042	1.38321e-09
CEBPD	7.24914e-14	1.31288	0.8	0.239	1.40546e-09
MIR205HG	8.12437e-14	0.445818	0.16	0.007	1.57515e-09
TMEM97	8.3114e-14	1.19265	0.88	0.365	1.61141e-09
RPLP2	8.3685e-14	1.11104	1	0.989	1.62249e-09
MYH9	9.31695e-14	1.48261	1	0.75	1.80637e-09
PPP1R13L	9.62964e-14	1.06197	0.88	0.336	1.867e-09
SH3YL1	1.22327e-13	0.827296	0.8	0.251	2.37167e-09
PLK2	1.27854e-13	0.597726	0.68	0.146	2.47884e-09
PLD2	1.44139e-13	0.539274	0.64	0.13	2.79457e-09
BIRC5	1.65006e-13	0.380259	0.32	0.034	3.19914e-09
RPL14	1.74281e-13	1.04536	1	0.993	3.37897e-09
POLQ	1.85766e-13	0.53565	0.32	0.034	3.60163e-09
MKI67	1.9223e-13	0.832425	0.4	0.054	3.72696e-09
MPZL1	2.12932e-13	1.65224	0.92	0.493	4.12833e-09
SNTB1	2.38258e-13	0.402928	0.24	0.019	4.61935e-09
CDCA5	2.4211e-13	0.300586	0.24	0.019	4.69403e-09
SDC1	2.5206e-13	0.91806	0.4	0.052	4.88694e-09
HLA-E	2.54046e-13	0.940491	0.72	0.2	4.92544e-09
SYNE4	2.62739e-13	0.296097	0.48	0.073	5.09398e-09
TACC1	2.63653e-13	1.42353	0.88	0.457	5.11171e-09
S100A10	2.84824e-13	1.52403	0.96	0.42	5.52216e-09
NBEAL2	3.0114e-13	0.584024	0.52	0.094	5.8385e-09
SERINC2	3.41611e-13	0.543509	0.52	0.092	6.62316e-09
IRX1	3.68674e-13	0.298859	0.28	0.025	7.14784e-09
PPL	3.94129e-13	0.658876	0.6	0.129	7.64138e-09
SLC5A6	4.13878e-13	1.01713	0.8	0.265	8.02426e-09
KIAA0101	4.84857e-13	0.497091	0.52	0.092	9.40041e-09
HJURP	5.85753e-13	0.438655	0.2	0.013	1.13566e-08
C6orf132	7.08348e-13	0.259346	0.36	0.044	1.37335e-08
RPL28	7.59458e-13	1.14639	1	0.98	1.47244e-08
GSTP1	7.83138e-13	1.46521	1	0.902	1.51835e-08
SLC7A1	7.96641e-13	1.26934	0.76	0.248	1.54453e-08
ADAMTSL4	8.91202e-13	0.67035	0.68	0.164	1.72786e-08
SERP1	9.04855e-13	1.12587	1	0.645	1.75433e-08
RPS19	1.01141e-12	1.28625	1	0.98	1.96092e-08
C5orf30	1.13459e-12	1.01484	0.84	0.293	2.19975e-08
DSCC1	1.35304e-12	0.411261	0.24	0.02	2.62327e-08
COL5A1	1.36514e-12	1.9017	0.92	0.466	2.64673e-08
FAM129B	1.4291e-12	1.0579	0.92	0.411	2.77073e-08
RPLP1	1.4948e-12	0.995281	1	0.998	2.89812e-08
ARID3A	1.52055e-12	1.19959	0.96	0.52	2.94804e-08
RPS20	1.62746e-12	0.985534	1	0.998	3.15532e-08
RPS3	1.81503e-12	1.16842	1	0.989	3.51899e-08
PTPRF	2.07155e-12	1.32008	0.96	0.694	4.01632e-08
AP1S1	2.25548e-12	0.557098	0.52	0.101	4.37292e-08
STS	2.36204e-12	0.464422	0.4	0.06	4.57952e-08
LRP11	2.68611e-12	0.393816	0.52	0.094	5.20783e-08
PODXL	2.71525e-12	0.435597	0.76	0.196	5.26433e-08
FAM60A	2.7875e-12	1.12404	0.96	0.7	5.4044e-08
B4GALT1	3.18324e-12	0.829571	0.92	0.383	6.17167e-08
PRLR	3.30856e-12	0.50804	0.4	0.058	6.41463e-08
PTPN3	3.6137e-12	0.385851	0.36	0.048	7.00624e-08
SLC38A1	3.78998e-12	1.2385	1	0.766	7.34801e-08
ENTPD4	4.11175e-12	0.987605	1	0.709	7.97187e-08
UBE2J1	4.11416e-12	1.29303	0.88	0.473	7.97653e-08
RPS11	4.14219e-12	0.911424	1	0.991	8.03088e-08
RPL18A	4.276e-12	1.05502	1	0.996	8.2903e-08
PTBP3	4.96935e-12	1.05153	0.88	0.409	9.63457e-08
RPL10	5.01086e-12	1.0072	1	0.996	9.71505e-08
AHNAK	5.11647e-12	1.92589	0.96	0.677	9.91981e-08
JDP2	5.99279e-12	0.340198	0.48	0.082	1.16188e-07
PTBP1	6.01424e-12	1.0243	1	0.622	1.16604e-07
RPS27	6.40092e-12	1.01272	1	0.997	1.24101e-07
HMGA2	6.4938e-12	1.36761	1	0.73	1.25902e-07
STAP2	6.51585e-12	0.561593	0.56	0.114	1.26329e-07
RPL12	8.97022e-12	1.09142	1	0.98	1.73915e-07
PRTG	9.13272e-12	2.21427	0.88	0.596	1.77065e-07
ITGA2	1.03375e-11	0.292536	0.36	0.048	2.00424e-07
KDELC2	1.07544e-11	0.674506	0.76	0.241	2.08507e-07
ZC3H12C	1.10824e-11	0.798786	0.76	0.238	2.14865e-07
SEPT8	1.14201e-11	1.23027	0.88	0.411	2.21414e-07
PRSS23	1.14592e-11	1.20224	0.88	0.375	2.22171e-07
SCG3	1.15565e-11	0.336548	0.32	0.039	2.24058e-07
DIAPH3	1.27537e-11	0.881321	0.52	0.107	2.47269e-07
FAM107B	1.29369e-11	0.93218	0.72	0.231	2.50821e-07
CCBE1	1.37075e-11	1.18115	0.64	0.184	2.65761e-07
HCFC1R1	1.3957e-11	0.969901	0.88	0.422	2.70599e-07
TMSB4X	1.45068e-11	1.72873	1	0.68	2.81258e-07
B3GNT5	1.67599e-11	0.383566	0.48	0.088	3.2494e-07
IER2	1.96464e-11	1.19061	0.92	0.546	3.80904e-07
UBL3	2.08466e-11	1.37614	0.88	0.498	4.04174e-07
RPS12	2.31825e-11	1.09827	1	0.995	4.49461e-07
COL3A1	2.50407e-11	1.87939	1	0.697	4.85488e-07
TPT1	2.65094e-11	0.913085	1	0.998	5.13963e-07
TMEM30A	2.71471e-11	1.13518	0.96	0.67	5.26327e-07
HLA-C	2.73863e-11	0.453192	0.56	0.114	5.30966e-07
MYL12B	2.88497e-11	1.13134	1	0.811	5.59337e-07
LSR	2.92456e-11	0.39731	0.56	0.116	5.67013e-07
NTRK2	2.92479e-11	0.926013	0.6	0.139	5.67058e-07
RPS7	3.00718e-11	0.912906	1	0.997	5.83032e-07
HMGA1	3.137e-11	1.26394	1	0.748	6.08201e-07
RPS16	3.70742e-11	1.04246	1	0.985	7.18795e-07
ADAM8	4.14812e-11	0.57859	0.36	0.052	8.04238e-07
RPS6	4.20214e-11	1.05398	1	0.997	8.14711e-07
CNDP2	4.2879e-11	0.769579	0.84	0.366	8.31339e-07
CCNA2	4.33169e-11	0.377138	0.32	0.042	8.39829e-07
RPS2	4.49848e-11	0.88514	1	0.999	8.72165e-07
PNP	4.82264e-11	0.506092	0.56	0.125	9.35013e-07
LASP1	4.93229e-11	1.10989	0.88	0.44	9.56272e-07
RPS15A	4.98168e-11	0.902362	1	0.999	9.65848e-07
ARL4C	5.28244e-11	1.28285	0.84	0.366	1.02416e-06
RPS8	5.45357e-11	0.867348	1	0.999	1.05734e-06
RPS15	5.6202e-11	0.91255	1	0.989	1.08964e-06
H3F3B	5.85613e-11	1.34656	1	0.942	1.13539e-06
FBN3	6.39235e-11	0.274302	0.32	0.042	1.23935e-06
RPL13	6.48334e-11	0.953561	1	0.998	1.25699e-06
ASF1B	6.62479e-11	0.297472	0.28	0.033	1.28441e-06
BHLHE40	6.84724e-11	0.364869	0.4	0.061	1.32754e-06
SH2D4A	7.7647e-11	0.437406	0.28	0.033	1.50542e-06
SLC3A2	7.80136e-11	1.01263	0.92	0.501	1.51253e-06
RPS25	7.93629e-11	0.838868	1	0.997	1.53869e-06
CALM2	8.01701e-11	0.976476	1	0.962	1.55434e-06
NT5DC3	8.83383e-11	0.389507	0.4	0.068	1.7127e-06
TUBA1C	8.88121e-11	1.27958	0.8	0.333	1.72189e-06
OPTN	9.09807e-11	0.972683	0.88	0.435	1.76393e-06
RPL35	9.92395e-11	0.907234	1	0.982	1.92406e-06
CTHRC1	1.00217e-10	0.816165	0.64	0.164	1.94301e-06
RAD51AP1	1.09226e-10	0.46515	0.32	0.045	2.11768e-06
EEF1A1	1.16855e-10	0.845513	1	1	2.26559e-06
RPL37	1.27237e-10	0.922371	1	0.996	2.46686e-06
IKZF2	1.34498e-10	0.527537	0.52	0.111	2.60765e-06
NEK6	1.41492e-10	0.576035	0.64	0.171	2.74324e-06
KLF6	1.58704e-10	1.1008	0.92	0.485	3.07696e-06
RPL30	1.59332e-10	0.893606	1	0.994	3.08913e-06
ACPP	1.61491e-10	0.304166	0.28	0.034	3.13098e-06
TUFT1	1.78573e-10	0.620428	0.56	0.136	3.46218e-06
CSRP1	1.82085e-10	1.21556	1	0.737	3.53027e-06
NOTCH1	1.92042e-10	0.52435	0.6	0.147	3.72331e-06
EGR1	1.97135e-10	1.26616	0.8	0.28	3.82205e-06
PRKX	1.98561e-10	0.889254	0.68	0.194	3.8497e-06
KRT17	1.98753e-10	0.436003	0.12	0.006	3.85342e-06
TNS3	2.10053e-10	0.819072	0.72	0.253	4.07251e-06
PRKCH	2.16047e-10	0.617487	0.84	0.307	4.18871e-06
PLSCR5	2.20174e-10	0.280531	0.24	0.025	4.26874e-06
RPL18	2.24805e-10	0.816951	1	0.98	4.35852e-06
LYPD3	2.29029e-10	0.433935	0.12	0.006	4.44042e-06
QPCT	2.29627e-10	0.352761	0.36	0.056	4.452e-06
NOTCH3	2.30572e-10	1.10543	0.92	0.446	4.47034e-06
CTSB	2.31237e-10	1.11864	1	0.765	4.48322e-06
RPL36	2.31436e-10	0.887506	1	0.976	4.48708e-06
TMEM51	2.739e-10	0.631761	0.68	0.204	5.31037e-06
AMOTL2	2.82501e-10	1.86059	0.88	0.501	5.47713e-06
PFN2	2.8508e-10	1.12983	0.96	0.911	5.52714e-06
RPL41	3.02951e-10	0.745839	1	1	5.87362e-06
FRMD6	3.15026e-10	1.07779	0.6	0.181	6.10773e-06
RPL29	3.18609e-10	0.854432	1	0.975	6.17718e-06
TINAGL1	3.39799e-10	0.479705	0.6	0.147	6.58803e-06
AGRN	3.49829e-10	1.01571	0.96	0.524	6.78249e-06
SCARA3	3.52322e-10	0.435351	0.36	0.057	6.83083e-06
TLE1	3.71701e-10	0.516536	0.64	0.167	7.20654e-06
KIAA1522	4.0205e-10	0.91519	0.84	0.384	7.79494e-06
SLC44A2	4.22143e-10	1.27551	0.92	0.733	8.18451e-06
RPS3A	4.33035e-10	0.876455	1	0.997	8.39568e-06
PGM2	5.00571e-10	0.628692	0.72	0.228	9.70507e-06
ID1	5.07943e-10	2.10633	0.84	0.481	9.848e-06
COL1A1	6.19262e-10	1.44153	1	0.861	1.20063e-05
RPIA	6.45558e-10	0.396608	0.6	0.156	1.25161e-05
NFKB2	7.3763e-10	0.620778	0.76	0.254	1.43012e-05
ACTG1	7.52776e-10	1.32685	1	0.975	1.45948e-05
RPS5	7.52981e-10	0.893449	1	0.989	1.45988e-05
SDC4	7.71221e-10	0.922384	0.8	0.366	1.49524e-05
RPS21	8.06785e-10	0.942137	1	0.953	1.5642e-05
ZFP36	8.13167e-10	0.666927	0.68	0.22	1.57657e-05
CREB3L2	8.14034e-10	0.806404	0.88	0.447	1.57825e-05
RPL10A	8.64458e-10	0.802163	1	0.996	1.67601e-05
TNFRSF12A	8.75918e-10	0.919249	0.84	0.348	1.69823e-05
RPL39	9.01757e-10	0.903451	1	0.98	1.74833e-05
RHOU	9.14513e-10	0.842092	0.68	0.211	1.77306e-05
GPR143	9.21722e-10	0.339859	0.28	0.036	1.78703e-05
F3	1.09886e-09	0.329553	0.32	0.048	2.13047e-05
SPARC	1.2181e-09	1.2464	1	0.886	2.36165e-05
PDLIM1	1.31045e-09	1.50295	0.92	0.748	2.5407e-05
ACTN4	1.31247e-09	1.02228	1	0.799	2.54461e-05
MYOF	1.3288e-09	1.04791	0.84	0.397	2.57627e-05
PAQR8	1.38357e-09	0.618886	0.56	0.143	2.68247e-05
DSP	1.49018e-09	1.47445	1	0.929	2.88915e-05
TNC	1.51611e-09	1.12883	0.64	0.186	2.93944e-05
OCLN	1.5526e-09	1.02217	0.8	0.338	3.01018e-05
PRC1	1.57485e-09	0.637826	0.48	0.111	3.05332e-05
IER3	1.65434e-09	1.13895	0.76	0.277	3.20743e-05
RPL4	1.75383e-09	0.674552	1	0.998	3.40033e-05
MXRA8	1.81302e-09	0.883965	0.92	0.415	3.51508e-05
UBE2C	1.94305e-09	0.646582	0.44	0.095	3.76719e-05
TMEM87B	2.03886e-09	0.475937	0.56	0.146	3.95294e-05
EMP2	2.04182e-09	1.14636	0.92	0.717	3.95867e-05
BAIAP2	2.05047e-09	0.508316	0.68	0.198	3.97545e-05
HES1	2.05738e-09	1.75902	0.76	0.321	3.98885e-05
NENF	2.07636e-09	0.548378	0.76	0.259	4.02565e-05
RPL23A	2.08531e-09	1.036	1	0.985	4.043e-05
RPS29	2.15871e-09	0.82782	1	0.994	4.18531e-05
S100A4	2.18961e-09	0.606556	0.48	0.102	4.24522e-05
AURKB	2.20686e-09	0.612354	0.24	0.029	4.27865e-05
GLTSCR2	2.42395e-09	0.767839	0.96	0.651	4.69955e-05
KAZN	2.53271e-09	0.609053	0.72	0.236	4.91041e-05
NFKBIE	2.64379e-09	0.316422	0.44	0.086	5.12578e-05
FLNB	2.76207e-09	1.31595	0.76	0.361	5.3551e-05
REXO2	2.79462e-09	0.929692	0.88	0.511	5.41822e-05
SLC7A7	2.92991e-09	0.395626	0.4	0.075	5.68052e-05
ACTB	2.94948e-09	1.10069	1	0.964	5.71846e-05
FSTL1	3.00891e-09	1.03189	1	0.957	5.83367e-05
CRABP2	3.07569e-09	2.09712	0.84	0.48	5.96315e-05
RPLP0	3.17108e-09	0.873973	1	0.977	6.14809e-05
STON2	3.25546e-09	0.36167	0.32	0.05	6.31168e-05
RPL11	3.29318e-09	0.809097	1	0.995	6.38483e-05
PLK3	3.49992e-09	0.317434	0.28	0.04	6.78564e-05
ZBTB38	3.86907e-09	0.700102	0.8	0.346	7.50135e-05
DLK1	4.00284e-09	0.998106	0.44	0.092	7.76071e-05
FTH1	4.05342e-09	1.05582	1	0.989	7.85878e-05
CLTA	4.0836e-09	0.841663	0.92	0.639	7.91729e-05
DSE	4.49151e-09	0.565443	0.64	0.202	8.70814e-05
ZDHHC18	4.69429e-09	0.505551	0.6	0.16	9.1013e-05
FAM114A1	4.92888e-09	0.798641	0.84	0.397	9.55611e-05
RPL7A	5.4039e-09	0.652903	1	0.993	0.000104771
TACC3	5.6518e-09	0.637251	0.36	0.069	0.000109577
SPATS2L	6.3364e-09	0.829304	0.92	0.57	0.00012285
RPS4X	6.37173e-09	0.820335	1	0.994	0.000123535
CLIC1	6.64257e-09	0.996639	0.96	0.721	0.000128786
ZNF681	7.31321e-09	0.351318	0.48	0.11	0.000141789
FAU	7.3334e-09	0.74482	1	0.984	0.00014218
SRC	7.41869e-09	0.72659	0.6	0.173	0.000143834
GAS7	7.75168e-09	0.559278	0.56	0.148	0.000150289
RPL32	7.78813e-09	0.728421	1	0.996	0.000150996
PPFIBP2	7.84873e-09	0.261871	0.28	0.04	0.000152171
RPL15	8.26975e-09	0.639764	1	1	0.000160334
HPCAL1	8.49022e-09	0.417229	0.48	0.11	0.000164608
C11orf80	8.49588e-09	0.383304	0.4	0.082	0.000164718
COL5A2	8.53914e-09	1.07814	0.88	0.578	0.000165557
PTGIS	8.54851e-09	0.507739	0.56	0.147	0.000165738
RPS24	8.66421e-09	0.66079	1	0.994	0.000167982
SNHG12	8.7543e-09	0.724041	0.64	0.227	0.000169728
PTGS2	9.12554e-09	0.667043	0.12	0.007	0.000176926
COTL1	9.32682e-09	0.583587	0.52	0.135	0.000180828
DSC2	9.41022e-09	1.21968	0.8	0.442	0.000182445
RAB32	1.02614e-08	0.529424	0.6	0.179	0.000198948
CALM1	1.04683e-08	0.793993	1	0.842	0.000202959
RPS28	1.06756e-08	0.83433	1	0.977	0.000206979
PERP	1.08985e-08	1.04622	1	0.717	0.0002113
RPL17	1.17507e-08	0.774941	1	0.989	0.000227822
LRRN4	1.21293e-08	0.31875	0.44	0.096	0.000235163
MSX2	1.21636e-08	0.817354	0.76	0.299	0.000235828
NDRG1	1.21724e-08	0.649984	0.48	0.121	0.000235998
PPDPF	1.29296e-08	0.941353	1	0.925	0.00025068
AIG1	1.4275e-08	0.578769	0.8	0.36	0.000276763
CENPK	1.49713e-08	0.570201	0.36	0.07	0.000290263
CD74	1.5015e-08	0.594989	0.64	0.204	0.000291111
CAB39L	1.53442e-08	0.576104	0.68	0.218	0.000297493
TSPAN15	1.57654e-08	0.500278	0.6	0.185	0.00030566
NOX4	1.72043e-08	0.325356	0.32	0.054	0.000333556
SH3KBP1	1.75445e-08	1.06145	0.96	0.606	0.000340153
FTL	1.79292e-08	1.16153	1	0.97	0.000347611
PTK7	1.91371e-08	0.598204	0.72	0.27	0.000371029
RPL31	1.91425e-08	0.85905	1	0.989	0.000371135
ARID3B	1.92109e-08	0.47728	0.72	0.246	0.00037246
STX3	2.04229e-08	0.760261	0.84	0.358	0.000395959
DLGAP5	2.30968e-08	0.281953	0.2	0.022	0.000447801
RPL38	2.31048e-08	0.797089	1	0.993	0.000447956
LYPD6	2.58344e-08	0.364927	0.44	0.098	0.000500877
FGFR3	2.58824e-08	0.427189	0.48	0.116	0.000501808
CMTM6	2.59639e-08	0.761857	0.92	0.564	0.000503388
ARF6	2.67662e-08	0.946597	0.84	0.452	0.000518944
FCGRT	2.76268e-08	0.580267	0.84	0.368	0.000535628
FREM2	2.79491e-08	1.22931	0.88	0.522	0.000541877
RHOBTB3	2.83144e-08	0.827978	0.96	0.955	0.00054896
RPS9	3.00547e-08	0.724465	1	0.957	0.000582701
BEND7	3.21289e-08	0.754516	0.72	0.292	0.000622915
GTSE1	3.32622e-08	0.28572	0.28	0.044	0.000644888
ABRACL	3.34808e-08	0.426304	0.68	0.216	0.000649126
TNFRSF21	3.39772e-08	0.768819	0.76	0.319	0.000658749
ERMP1	3.4016e-08	0.472435	0.72	0.235	0.000659502
DUSP4	3.41521e-08	0.334338	0.24	0.033	0.000662141
FUT8	3.43576e-08	0.580903	0.6	0.186	0.000666126
PXN	3.52474e-08	0.677899	0.88	0.507	0.000683376
EXO1	3.55019e-08	0.283361	0.16	0.015	0.000688311
CYFIP1	3.65792e-08	0.775631	0.88	0.499	0.000709197
MCMBP	3.70432e-08	0.632271	0.88	0.415	0.000718195
C1orf106	3.74628e-08	0.380692	0.4	0.089	0.000726329
SSFA2	3.94678e-08	1.00792	0.84	0.448	0.000765202
GFPT1	4.00723e-08	0.833099	0.92	0.517	0.000776921
CASP10	4.02614e-08	0.88672	0.4	0.091	0.000780588
CAPN2	4.28561e-08	1.06887	1	0.874	0.000830895
ZNF107	4.29004e-08	0.336591	0.44	0.104	0.000831754
CCNB2	4.38912e-08	0.46446	0.32	0.056	0.000850963
MOB3B	4.78368e-08	0.30753	0.32	0.057	0.000927459
CSRNP1	4.9853e-08	0.413675	0.48	0.121	0.00096655
C11orf84	5.33537e-08	0.557961	0.72	0.308	0.00103442
APOE	5.38599e-08	0.953988	0.96	0.752	0.00104424
CCND2	5.81525e-08	1.00617	0.96	0.864	0.00112746
TANC2	5.97365e-08	0.721946	0.88	0.48	0.00115817
TMEM123	6.40226e-08	0.995013	0.96	0.7	0.00124127
P4HB	6.53139e-08	0.8829	0.92	0.819	0.00126631
IER5	6.5453e-08	0.521561	0.56	0.175	0.001269
PLEKHG3	6.57771e-08	0.681388	0.8	0.381	0.00127529
GRB10	6.63889e-08	0.399808	0.64	0.195	0.00128715
RAB9A	7.0807e-08	0.797918	0.68	0.272	0.00137281
PHLDA3	7.12055e-08	0.61198	0.76	0.32	0.00138053
NFKBIA	7.26508e-08	0.951486	0.88	0.523	0.00140855
NDC80	7.26575e-08	0.269398	0.16	0.016	0.00140868
PKNOX1	7.29442e-08	0.617871	0.68	0.273	0.00141424
TPM4	7.30773e-08	0.972304	0.96	0.846	0.00141682
RPS27A	7.51063e-08	0.723026	1	0.998	0.00145616
JUN	7.70105e-08	0.892755	0.8	0.378	0.00149308
CCNG2	8.17719e-08	0.989714	0.64	0.266	0.00158539
NEDD4L	8.65502e-08	0.643966	0.88	0.475	0.00167804
BOK	8.86219e-08	0.447495	0.6	0.187	0.0017182
LOC284454	9.01112e-08	0.425042	0.36	0.075	0.00174708
ESYT2	9.09348e-08	0.685284	0.88	0.497	0.00176304
HSBP1L1	9.60721e-08	0.511767	0.52	0.161	0.00186265
TES	9.6873e-08	0.758422	0.92	0.485	0.00187817
RPL23	9.6908e-08	0.7073	1	0.995	0.00187885
UBA52	9.71498e-08	0.734335	1	0.965	0.00188354
RPS23	1.0341e-07	0.70691	1	0.999	0.00200491
ENDOD1	1.04595e-07	0.368325	0.4	0.092	0.00202789
TCOF1	1.06935e-07	0.755461	0.76	0.375	0.00207325
ENOPH1	1.15516e-07	0.620234	0.76	0.35	0.00223963
EIF1	1.21373e-07	0.582936	1	0.985	0.00235319
RPS14	1.21734e-07	0.747071	1	0.978	0.00236019
CCNB1	1.25517e-07	0.6406	0.4	0.093	0.00243353
ARL6IP6	1.27953e-07	0.487001	0.48	0.137	0.00248076
SLC2A8	1.29996e-07	0.426375	0.68	0.233	0.00252036
EEF1B2	1.33949e-07	0.79294	0.96	0.957	0.002597
RAB11FIP1	1.39112e-07	0.782182	0.88	0.439	0.00269711
CLIP1	1.4232e-07	0.798423	0.84	0.484	0.00275929
FOSL2	1.46662e-07	0.375234	0.32	0.063	0.00284348
SCAMP4	1.52163e-07	0.535041	0.8	0.327	0.00295013
PDLIM2	1.58311e-07	0.954961	0.64	0.254	0.00306934
LAPTM4A	1.60703e-07	0.755797	0.96	0.864	0.0031157
FARP1	1.65056e-07	0.847434	0.96	0.708	0.0032001
KIF23	1.70959e-07	0.792163	0.32	0.063	0.00331455
EIF3F	1.86374e-07	0.750675	0.96	0.908	0.00361343
KDELR2	1.88384e-07	0.876233	0.92	0.717	0.00365239
RPL3	1.9531e-07	0.647029	1	0.995	0.00378668
IGFBP2	2.01905e-07	0.737571	0.96	0.507	0.00391454
C1GALT1	2.13623e-07	0.765449	0.76	0.43	0.00414173
IRS2	2.15052e-07	1.20014	0.6	0.202	0.00416943
HAUS4	2.19599e-07	0.527019	0.72	0.28	0.00425758
SPAG5	2.1988e-07	0.323986	0.32	0.062	0.00426304
CLN8	2.26075e-07	0.760765	0.76	0.353	0.00438315
TRIP6	2.26792e-07	0.721469	0.92	0.501	0.00439705
HNMT	2.30694e-07	0.603987	0.56	0.17	0.0044727
FANCI	2.37811e-07	0.484192	0.32	0.066	0.00461068
CENPF	2.49759e-07	0.846354	0.36	0.083	0.00484232
SLC22A23	2.50659e-07	0.586964	0.48	0.141	0.00485978
PTTG1	2.52961e-07	0.723256	0.48	0.139	0.00490441
HN1L	2.56275e-07	0.744796	0.84	0.47	0.00496866
GGH	2.59962e-07	0.63849	0.64	0.239	0.00504015
DHRS3	2.68341e-07	0.26329	0.2	0.025	0.00520259
AXL	2.90416e-07	0.996398	0.92	0.686	0.00563059
PLEKHG4B	2.92001e-07	0.62596	0.8	0.348	0.00566132
PTP4A1	3.03795e-07	0.763921	0.92	0.663	0.00588998
GET4	3.06011e-07	0.615708	0.84	0.466	0.00593294
KIFC3	3.14463e-07	0.409216	0.6	0.205	0.00609681
HS6ST1	3.17988e-07	0.287484	0.52	0.143	0.00616515
DFNA5	3.27665e-07	0.467985	0.56	0.173	0.00635276
PMEL	3.35485e-07	0.268425	0.44	0.109	0.00650439
PLSCR1	3.41183e-07	0.431369	0.56	0.175	0.00661486
FSTL3	3.4233e-07	0.522672	0.64	0.224	0.00663709
SLC37A4	3.47524e-07	0.474295	0.56	0.181	0.0067378
EGLN1	3.67366e-07	0.819472	0.8	0.493	0.0071225
RAD23B	3.68531e-07	0.813009	0.96	0.789	0.00714507
SH3BP1	3.94343e-07	0.39091	0.52	0.155	0.00764553
RHOG	4.04194e-07	0.455547	0.84	0.361	0.00783652
RACGAP1	4.17743e-07	0.272551	0.36	0.081	0.00809921
UXS1	4.41084e-07	0.45679	0.64	0.244	0.00855173
CDCA4	4.4625e-07	0.589982	0.56	0.193	0.00865189
TMBIM1	4.61384e-07	0.707141	0.8	0.434	0.00894531
EDNRB	4.61955e-07	0.456386	0.44	0.12	0.00895638
TPX2	4.9289e-07	0.611198	0.28	0.053	0.00955615
TRAF4	4.93359e-07	0.426941	0.64	0.239	0.00956525
MAD2L1	5.06184e-07	0.528428	0.4	0.104	0.00981389
TBL1X	5.07201e-07	0.56801	0.8	0.398	0.0098336
TMTC2	5.21899e-07	0.379456	0.52	0.154	0.0101186
DBNDD1	5.33713e-07	0.619477	0.6	0.215	0.0103476
SESN3	5.43989e-07	1.0841	0.8	0.463	0.0105469
KDELR1	5.63276e-07	0.784921	1	0.884	0.0109208
AEN	5.67172e-07	0.278021	0.48	0.132	0.0109963
PDIA5	5.6936e-07	0.505473	0.64	0.223	0.0110388
RPL34	6.13743e-07	0.505418	1	0.998	0.0118993
RPL26	6.20919e-07	0.642036	1	0.994	0.0120384
PTPN14	6.23237e-07	0.911526	0.88	0.525	0.0120833
SLC1A5	6.24843e-07	0.784293	0.64	0.289	0.0121145
MYO6	6.37112e-07	0.885032	0.88	0.585	0.0123523
RPL9	6.50448e-07	0.580782	1	0.998	0.0126109
COL6A3	6.51307e-07	0.419323	0.52	0.143	0.0126275
BCAT1	6.74211e-07	0.741	0.92	0.535	0.0130716
RPL22	6.91191e-07	0.508065	1	0.98	0.0134008
ARPC2	7.01121e-07	0.574938	1	0.97	0.0135933
RPL19	7.11551e-07	0.645761	1	0.993	0.0137956
HLA-B	7.16377e-07	0.674464	0.56	0.198	0.0138891
STARD10	7.41277e-07	0.561821	0.64	0.271	0.0143719
FEZ2	7.57183e-07	0.84344	0.8	0.53	0.0146803
CPXM2	7.63215e-07	0.261317	0.16	0.018	0.0147972
SLC19A2	7.74273e-07	0.250931	0.44	0.113	0.0150116
MASTL	8.17617e-07	0.381673	0.32	0.068	0.015852
BCAR1	8.29489e-07	0.691457	0.84	0.521	0.0160821
RCN1	8.30621e-07	0.74311	0.92	0.597	0.0161041
KPNB1	8.86423e-07	0.634383	1	0.889	0.017186
CDV3	8.95303e-07	1.08615	0.88	0.778	0.0173581
SKP2	8.96526e-07	0.722856	0.72	0.362	0.0173818
USP12	9.10742e-07	0.790958	0.8	0.401	0.0176575
CADM1	9.19481e-07	0.795967	0.96	0.667	0.0178269
HOOK1	9.26535e-07	0.562397	0.8	0.366	0.0179637
RHOA	9.29088e-07	0.696739	0.96	0.959	0.0180132
ERI1	9.39135e-07	0.581126	0.64	0.24	0.018208
ITPR2	9.8025e-07	0.715536	0.52	0.177	0.0190051
ARPC3	9.92737e-07	0.732153	0.96	0.746	0.0192472
SP3	9.92817e-07	0.588743	0.84	0.481	0.0192487
IFITM3	1.06072e-06	0.849694	1	0.939	0.0205653
TMSB10	1.09782e-06	1.01785	1	0.941	0.0212845
ST13	1.11732e-06	0.763636	0.92	0.833	0.0216625
CDC7	1.15404e-06	0.283947	0.36	0.084	0.0223744
PHLDB2	1.16097e-06	1.26955	0.68	0.336	0.0225088
RPL35A	1.16812e-06	0.539218	1	0.993	0.0226475
LIMK2	1.17182e-06	0.790385	0.64	0.261	0.0227193
LCAT	1.18815e-06	0.592629	0.48	0.145	0.0230358
SLC39A1	1.20123e-06	0.544104	0.76	0.402	0.0232894
CRIM1	1.20766e-06	0.496214	0.76	0.347	0.0234142
NPM1	1.26094e-06	0.666995	1	0.981	0.0244472
SGPP1	1.26368e-06	0.443359	0.64	0.246	0.0245001
HINT1	1.32824e-06	0.850856	0.96	0.935	0.0257519
SULF2	1.35346e-06	0.410264	0.52	0.159	0.0262408
NR4A1	1.4031e-06	0.358892	0.36	0.083	0.0272034
MCM10	1.42279e-06	0.386	0.16	0.019	0.027585
FILIP1L	1.44616e-06	0.469977	0.52	0.166	0.0280381
CDK2	1.47363e-06	0.381255	0.48	0.144	0.0285706
GCNT2	1.52039e-06	0.632073	0.6	0.24	0.0294773
FBXO17	1.53237e-06	0.541275	0.92	0.586	0.0297095
CEBPB	1.55838e-06	0.419799	0.48	0.145	0.0302138
TFPI	1.6037e-06	0.52571	0.6	0.22	0.0310925
GAS1	1.64358e-06	0.803308	0.56	0.202	0.0318657
CEP170B	1.65283e-06	0.341236	0.44	0.125	0.0320451
SLFN5	1.66805e-06	0.360253	0.48	0.15	0.0323401
SLC35C1	1.75185e-06	0.383322	0.56	0.182	0.0339648
TLE4	1.84883e-06	0.536203	0.6	0.246	0.0358452
HELLS	1.91269e-06	0.492121	0.4	0.107	0.0370833
TMC6	1.98501e-06	0.335178	0.48	0.139	0.0384854
ZNF90	2.07229e-06	0.292683	0.32	0.071	0.0401775
PPP1R1C	2.07834e-06	0.307791	0.36	0.084	0.0402949
PPIA	2.25098e-06	0.6437	1	0.996	0.0436419
RPL37A	2.32694e-06	0.562191	1	0.996	0.0451147
CENPU	2.33638e-06	0.480259	0.28	0.058	0.0452977
SERF2	2.39197e-06	0.592336	1	0.982	0.0463754
WDSUB1	2.45744e-06	0.303342	0.48	0.148	0.0476449
ZWINT	2.50477e-06	0.392777	0.32	0.075	0.0485625
ENSA	2.63321e-06	0.585916	0.92	0.523	0.0510527
SLC4A4	2.72988e-06	0.611153	0.52	0.173	0.052927
NT5DC2	2.7692e-06	0.685686	0.96	0.669	0.0536893
SURF4	2.84487e-06	0.648255	0.92	0.651	0.0551563
GAS5	2.9115e-06	0.702773	0.92	0.789	0.0564482
ANP32B	2.94666e-06	0.641181	1	0.867	0.0571298
SLFN13	2.97989e-06	0.34386	0.4	0.106	0.0577741
RHOB	2.99454e-06	0.744496	0.52	0.197	0.0580581
TRIM28	3.02467e-06	0.554097	1	0.946	0.0586423
UGCG	3.16536e-06	1.12257	0.64	0.297	0.06137
PKD2	3.20058e-06	0.978843	0.8	0.584	0.0620528
CPNE2	3.2216e-06	0.337815	0.56	0.193	0.0624604
PACSIN2	3.23806e-06	0.553626	0.76	0.361	0.0627795
SMS	3.36223e-06	0.738263	0.96	0.781	0.065187
RPL27	3.49133e-06	0.586752	1	0.99	0.0676898
CDT1	3.49541e-06	0.378679	0.28	0.059	0.0677689
TDRP	3.78441e-06	0.788891	0.72	0.367	0.0733721
NPEPPS	4.03022e-06	0.935192	0.8	0.684	0.078138
ASAP2	4.13363e-06	0.440174	0.68	0.281	0.0801427
YWHAZ	4.32372e-06	0.630995	1	0.987	0.0838283
CKS2	4.46825e-06	0.49747	0.52	0.184	0.0866305
NCAPG2	4.51725e-06	0.373935	0.32	0.077	0.0875804
ZNF217	4.52073e-06	0.595482	0.72	0.347	0.087648
RAB11A	4.54776e-06	0.667617	0.88	0.827	0.088172
TGFBR1	4.79215e-06	0.43738	0.88	0.493	0.0929102
PAQR7	4.89731e-06	0.288113	0.32	0.073	0.094949
YEATS4	5.15428e-06	0.344426	0.56	0.198	0.0999312
RRAS2	5.2862e-06	0.595387	0.76	0.408	0.102489
B4GALT4	5.43454e-06	0.514632	0.64	0.273	0.105365
S100A6	5.47421e-06	0.917802	0.68	0.386	0.106134
MB21D2	5.59604e-06	0.332539	0.48	0.152	0.108496
RPL13A	5.72003e-06	0.702136	0.92	0.949	0.1109
FOXO3	5.91083e-06	0.360972	0.56	0.211	0.114599
GCSH	6.17888e-06	0.456688	0.76	0.35	0.119796
GCLM	6.46848e-06	0.313552	0.56	0.198	0.125411
HOXB2	6.59774e-06	0.689267	0.68	0.314	0.127917
DIAPH2	6.71776e-06	0.4184	0.44	0.147	0.130244
CKS1B	6.81446e-06	0.820067	0.88	0.519	0.132119
PIM3	7.12152e-06	0.519843	0.6	0.257	0.138072
RPL7	7.80629e-06	0.545338	1	0.994	0.151348
SNRPB	8.32285e-06	0.768408	0.88	0.717	0.161363
ITPKC	8.3497e-06	0.389319	0.56	0.194	0.161884
RPL6	8.51195e-06	0.452752	1	0.993	0.16503
LMNA	8.51765e-06	0.909074	0.88	0.557	0.16514
GBP2	9.29393e-06	0.446922	0.28	0.061	0.180191
HDLBP	9.45535e-06	0.66754	0.96	0.923	0.18332
SORBS3	9.75675e-06	0.579994	0.96	0.667	0.189164
GAPDH	9.82548e-06	0.548836	1	0.999	0.190496
KIAA0930	9.82869e-06	0.460615	0.56	0.226	0.190559
FANCD2	9.89102e-06	0.313285	0.32	0.082	0.191767
ELF1	1.00378e-05	0.318867	0.6	0.225	0.194614
LOC283299	1.02543e-05	0.30739	0.44	0.136	0.19881
MAN1A1	1.02898e-05	0.500337	0.72	0.365	0.199499
RNF213	1.02924e-05	0.737271	0.84	0.737	0.19955
STOM	1.09075e-05	1.29748	0.64	0.329	0.211475
RPS13	1.09283e-05	0.567397	1	0.996	0.211878
TMOD3	1.11619e-05	0.319443	0.6	0.233	0.216407
ARHGAP21	1.13083e-05	0.608364	0.88	0.593	0.219246
GPC3	1.14033e-05	0.545315	0.8	0.426	0.221087
PATJ	1.14125e-05	0.516964	0.56	0.221	0.221266
ARHGAP10	1.21538e-05	0.315148	0.4	0.12	0.235638
SLC9A3R1	1.2237e-05	0.44178	0.64	0.255	0.23725
KRAS	1.26219e-05	0.484471	0.88	0.597	0.244714
PTS	1.26548e-05	0.547295	0.72	0.363	0.245351
MBOAT7	1.29872e-05	0.460617	0.76	0.426	0.251795
HOOK2	1.30792e-05	0.305703	0.48	0.157	0.253579
FAM91A1	1.34571e-05	0.310314	0.68	0.292	0.260905
RPL36A-HNRNPH2	1.35758e-05	0.561342	0.88	0.611	0.263208
PDS5A	1.39558e-05	0.494383	0.96	0.593	0.270576
SHB	1.40901e-05	0.38873	0.64	0.275	0.273179
PCNA	1.42417e-05	0.665673	0.68	0.315	0.276118
MOSPD1	1.43818e-05	0.539514	0.56	0.23	0.278835
MDFI	1.48187e-05	0.47816	0.36	0.102	0.287304
YDJC	1.50197e-05	0.352601	0.52	0.184	0.291203
PFN1	1.57744e-05	0.700724	1	0.989	0.305835
VAT1	1.57799e-05	0.519317	0.88	0.541	0.305941
DANT2	1.59427e-05	0.669983	0.56	0.257	0.309096
NUSAP1	1.59645e-05	0.477625	0.28	0.068	0.309519
EIF2AK1	1.62208e-05	0.664125	0.96	0.722	0.314489
LINC01011	1.65611e-05	0.476742	0.64	0.278	0.321087
GALNT1	1.66009e-05	0.667851	0.88	0.64	0.321858
CTGF	1.72537e-05	0.819915	0.72	0.38	0.334515
MCL1	1.73334e-05	0.596773	0.92	0.662	0.336059
ETS1	1.80949e-05	0.344615	0.4	0.116	0.350824
GNAI1	1.88353e-05	0.482162	0.6	0.257	0.365179
DNAJB1	1.90503e-05	0.576156	0.84	0.545	0.369346
IER5L	1.91888e-05	0.373632	0.68	0.295	0.372032
TMEM9	1.92729e-05	0.564523	0.84	0.608	0.373664
PLS3	2.0408e-05	0.532122	0.84	0.475	0.395671
TPCN1	2.04424e-05	0.310169	0.52	0.183	0.396338
TSPAN13	2.10547e-05	0.748966	0.84	0.643	0.408209
TM9SF2	2.12596e-05	0.704385	0.88	0.72	0.412182
TIMELESS	2.14523e-05	0.360631	0.44	0.152	0.415917
RPS17	2.24625e-05	1.12135	0.76	0.666	0.435502
SLC35D2	2.30812e-05	0.529911	0.8	0.426	0.447498
CENPI	2.30866e-05	0.317076	0.16	0.024	0.447604
ALDH18A1	2.37486e-05	0.303437	0.64	0.285	0.460438
RPL36A	2.38239e-05	0.471762	0.96	0.74	0.461898
TIMP2	2.38558e-05	0.640762	0.88	0.519	0.462517
JUND	2.47461e-05	0.721169	0.96	0.783	0.479778
SH3BGRL2	2.53812e-05	0.504806	0.8	0.418	0.492091
OGFRL1	2.5838e-05	0.346882	0.48	0.16	0.500947
ZNF430	2.60204e-05	0.408792	0.52	0.208	0.504484
SKIL	2.6197e-05	0.692271	0.88	0.634	0.507907
ENPEP	2.64533e-05	0.418148	0.36	0.107	0.512876
DUSP18	2.65733e-05	0.286669	0.36	0.107	0.515203
PRDM7	2.67027e-05	0.586562	0.6	0.3	0.517712
ANKRD65	2.67275e-05	0.447088	0.2	0.038	0.518193
LSM4	2.67757e-05	1.02484	0.84	0.716	0.519126
CMTM7	2.69769e-05	0.359716	0.52	0.174	0.523028
RHBDF1	2.70163e-05	0.507769	0.72	0.389	0.523792
SRI	2.72004e-05	0.653161	0.8	0.566	0.527361
RPL5	2.74807e-05	0.413649	1	1	0.532796
ISYNA1	2.7761e-05	0.606866	1	0.842	0.53823
RAB11FIP4	2.89504e-05	0.416536	0.44	0.157	0.561289
TNPO1	2.90546e-05	0.643376	0.88	0.744	0.563311
LMCD1	2.92163e-05	0.41758	0.36	0.107	0.566446
DNAJC9	2.93289e-05	0.561141	0.76	0.384	0.568628
ARHGAP28	2.99077e-05	0.52432	0.56	0.23	0.579851
ZNF706	3.03656e-05	0.65708	0.76	0.518	0.588727
TBC1D1	3.10585e-05	0.660155	0.84	0.488	0.602163
FASN	3.34877e-05	0.908816	0.88	0.679	0.64926
DGKA	3.35468e-05	0.531908	0.56	0.249	0.650405
ATP6AP2	3.44172e-05	0.564167	0.92	0.747	0.667282
SNHG3	3.46397e-05	0.681503	0.68	0.363	0.671595
CORO1B	3.52859e-05	0.567572	0.76	0.405	0.684122
MAML2	3.52955e-05	0.418177	0.48	0.176	0.68431
STK26	3.55228e-05	0.763886	0.6	0.308	0.688716
PRRC1	3.56077e-05	0.479434	0.88	0.53	0.690362
MICALL1	3.66935e-05	0.392619	0.48	0.175	0.711415
CDC6	3.69033e-05	0.335824	0.2	0.038	0.715481
MON1B	3.69364e-05	0.295018	0.32	0.088	0.716122
FIGNL2	3.72849e-05	0.258616	0.44	0.143	0.72288
MAN2A1	3.76663e-05	0.803711	0.64	0.345	0.730273
AP2S1	3.86985e-05	0.605956	0.92	0.647	0.750286
MAGOH	3.93725e-05	0.258802	0.48	0.159	0.763353
GINS1	4.07143e-05	0.441835	0.36	0.117	0.789369
C1QTNF6	4.10349e-05	0.562569	0.52	0.225	0.795585
FMR1	4.11291e-05	0.614103	0.76	0.564	0.797411
SLC25A32	4.11831e-05	0.402028	0.6	0.27	0.798459
C1orf198	4.17193e-05	0.402658	0.92	0.687	0.808854
SLC5A3	4.22077e-05	0.566728	0.8	0.453	0.818324
SHTN1	4.30847e-05	0.343584	0.44	0.154	0.835326
DDAH2	4.32257e-05	0.558475	0.88	0.603	0.838061
ANXA5	4.33758e-05	0.738506	0.96	0.817	0.84097
SETD3	4.36783e-05	0.566194	0.92	0.612	0.846836
SDCBP	4.50384e-05	0.613978	0.88	0.743	0.873205
RPL8	4.5603e-05	0.447266	1	0.982	0.884151
CKAP4	4.56537e-05	0.586796	1	0.87	0.885134
NEDD4	4.58709e-05	0.364698	0.52	0.204	0.889345
RNASEH2A	4.61292e-05	0.470375	0.48	0.2	0.894352
TFPI2	4.61555e-05	0.290918	0.28	0.066	0.894862
ARHGDIA	5.02064e-05	0.616991	0.92	0.625	0.973402
TM9SF3	5.03856e-05	0.520799	0.88	0.848	0.976876
ADCK2	5.13541e-05	0.280449	0.36	0.107	0.995653
RACK1	5.17758e-05	0.924128	0.76	0.689	1
LAMA5	5.2161e-05	0.760119	0.96	0.848	1
CDC42EP1	5.43707e-05	0.419163	0.6	0.258	1
LSM14A	5.45927e-05	0.595078	0.92	0.794	1
MBD2	5.52405e-05	0.447279	0.72	0.407	1
WDR43	5.64819e-05	0.302087	0.68	0.298	1
ST3GAL5	5.68151e-05	0.570877	0.48	0.189	1
TNFAIP1	5.9092e-05	0.368765	0.56	0.243	1
SORT1	5.94934e-05	0.663124	0.88	0.693	1
APMAP	5.96638e-05	0.494135	0.76	0.469	1
SEC13	6.28023e-05	0.403256	0.88	0.714	1
FBL	6.2897e-05	0.514591	0.92	0.671	1
KLHL17	6.37345e-05	0.281053	0.28	0.072	1
SUV39H1	6.57314e-05	0.348164	0.24	0.057	1
PDE7A	6.57558e-05	0.450879	0.56	0.247	1
STIL	6.64452e-05	0.293596	0.28	0.07	1
CHN2	6.67362e-05	0.682244	0.52	0.213	1
BTF3	6.83965e-05	0.476261	1	0.949	1
TM9SF4	7.01583e-05	0.341749	0.72	0.351	1
CELSR1	7.03131e-05	0.677966	0.64	0.313	1
FLNA	7.18332e-05	0.523118	0.96	0.723	1
ATP6V0C	7.38023e-05	0.499954	1	0.929	1
GCNT1	7.44575e-05	0.391775	0.28	0.074	1
DSG2	7.45914e-05	0.989159	0.8	0.684	1
SNRPA1	7.50996e-05	0.484453	0.84	0.514	1
SYTL1	7.60876e-05	0.477216	0.44	0.157	1
P3H3	7.63938e-05	0.316726	0.24	0.056	1
CYBA	7.73166e-05	0.328395	0.64	0.287	1
GNAS	8.1302e-05	0.45632	1	1	1
MID1	8.138e-05	0.59352	0.88	0.641	1
ZFAS1	8.14254e-05	1.02114	0.76	0.577	1
NCAPH	8.18476e-05	0.307227	0.4	0.135	1
PIGC	8.33983e-05	0.366995	0.56	0.256	1
ARF4	8.34217e-05	0.537501	1	0.866	1
TBCA	8.52467e-05	0.468635	0.96	0.874	1
TJP1	8.66963e-05	0.552077	0.84	0.701	1
SRSF3	8.69914e-05	0.523499	0.96	0.885	1
PDGFC	8.84335e-05	0.534875	0.52	0.225	1
EPHB4	9.52408e-05	0.424578	0.6	0.293	1
CMTM4	9.57132e-05	0.45209	0.8	0.452	1
JUP	9.69785e-05	0.839644	1	0.882	1
RNF26	9.70387e-05	0.459426	0.52	0.238	1
WWC3	9.75149e-05	0.559462	0.76	0.509	1
FAM198B	9.82241e-05	0.470202	0.6	0.269	1
DMKN	0.000100179	0.653984	0.76	0.48	1
TRAM1	0.000102142	0.730767	0.84	0.649	1
CHML	0.000102382	0.519539	0.6	0.328	1
ZNF714	0.000102611	0.611696	0.76	0.419	1
AP1B1	0.000103432	0.371005	0.76	0.425	1
NXPH2	0.000106792	0.288385	0.52	0.198	1
EFNA5	0.000106916	0.523245	0.92	0.546	1
MIR17HG	0.00010863	0.441566	0.64	0.288	1
AP3S1	0.000111498	0.481718	0.76	0.53	1
NCAPD2	0.000111973	0.51667	0.6	0.289	1
PPA1	0.000117443	0.512313	0.68	0.344	1
CD47	0.000118728	0.642893	0.8	0.611	1
NPC2	0.000118865	0.629448	0.84	0.802	1
FOXO1	0.000119508	0.425029	0.6	0.258	1
GINS2	0.000119623	0.265055	0.32	0.093	1
ZNF331	0.000120518	0.481752	0.56	0.248	1
CCDC85C	0.000121255	0.331026	0.6	0.27	1
DNMT3B	0.000121966	0.281404	0.28	0.076	1
GADD45B	0.000123929	0.49872	0.56	0.254	1
PTPN11	0.000125754	0.512589	0.88	0.677	1
CAP1	0.000126256	0.471264	0.92	0.765	1
EMB	0.000127846	0.281418	0.24	0.058	1
NACA	0.000129572	0.473756	0.88	0.9	1
SNHG7	0.000129989	0.547413	0.84	0.642	1
IRF3	0.000130618	0.363116	0.72	0.361	1
WIPF2	0.000131331	0.463322	0.8	0.542	1
PFKL	0.000135259	0.451798	0.76	0.447	1
CDC42	0.000135299	0.547953	0.96	0.934	1
SEC11A	0.000136451	0.417666	0.96	0.822	1
RFK	0.000139465	0.771464	0.64	0.38	1
ACVR2A	0.000139494	0.51257	0.56	0.277	1
HIC2	0.000145039	0.69552	0.64	0.343	1
CD63	0.000146497	0.360851	1	0.948	1
IVNS1ABP	0.000147722	0.544405	0.92	0.673	1
PXDC1	0.000148875	0.359543	0.52	0.214	1
TBCD	0.000151075	0.360463	0.52	0.208	1
TCF7L1	0.00015317	0.396793	0.84	0.47	1
SV2A	0.000155842	0.675954	0.64	0.426	1
JUNB	0.000156852	0.709304	0.72	0.424	1
ARRDC1	0.000160204	0.5315	0.6	0.284	1
GSN	0.000160742	0.499736	0.88	0.653	1
TPM3	0.000164074	0.620404	0.84	0.616	1
LITAF	0.000166311	0.516483	0.8	0.529	1
PTGR1	0.000167027	0.414541	0.64	0.329	1
SLC17A5	0.000168984	0.415927	0.44	0.174	1
NECTIN2	0.000171364	0.429135	0.64	0.359	1
SYPL1	0.000183493	0.51781	0.76	0.547	1
NUTF2	0.000185953	0.449988	0.72	0.432	1
SLC50A1	0.000188075	0.326429	0.6	0.261	1
LIN28B	0.000192493	0.4094	0.52	0.231	1
FOXN3	0.000192811	0.615853	0.96	0.795	1
NPNT	0.000193717	0.325789	0.32	0.093	1
RAB1A	0.000194087	0.494639	0.92	0.875	1
TMEM2	0.000198718	0.466138	0.68	0.37	1
MYO5C	0.000205585	0.313809	0.32	0.101	1
ID4	0.000207232	1.13065	0.72	0.529	1
KIAA1462	0.000208595	0.27512	0.4	0.144	1
SUMO2	0.000210738	0.475401	0.96	0.939	1
PDCD2	0.000211587	0.346591	0.84	0.489	1
LRP5	0.000212649	0.428922	0.44	0.171	1
CNN3	0.000212902	0.42794	0.84	0.505	1
NSUN2	0.000213965	0.416017	0.76	0.449	1
PHGDH	0.000218222	0.415927	0.64	0.314	1
BRI3	0.000218858	0.500572	0.88	0.824	1
TBC1D2B	0.000223739	0.264338	0.44	0.167	1
PLXND1	0.000231052	0.289271	0.64	0.292	1
MYRF	0.000235375	0.280281	0.96	0.689	1
HEBP1	0.000235991	0.418494	0.76	0.434	1
COPG1	0.000237464	0.511941	0.64	0.374	1
TMEM189	0.000238602	0.447917	0.52	0.242	1
IP6K2	0.000240607	0.425117	0.84	0.613	1
CD164	0.00024102	0.445108	0.92	0.889	1
SH3GLB2	0.000242124	0.487058	0.68	0.431	1
ADK	0.000242645	0.352172	0.6	0.293	1
NCOA7	0.000243297	0.395753	0.48	0.184	1
APH1A	0.000243327	0.269421	0.56	0.255	1
PIK3R1	0.000254709	0.749058	0.68	0.402	1
FLJ44635	0.000259272	0.717909	0.68	0.546	1
CALD1	0.000265904	0.302178	1	0.87	1
RHPN2	0.000266724	0.280779	0.48	0.197	1
TRIM71	0.000269529	0.280846	0.32	0.104	1
FZD6	0.000270692	0.54067	0.68	0.387	1
CLCN5	0.000272945	0.395516	0.64	0.29	1
KLHL36	0.000274878	0.533937	0.52	0.257	1
TUBB	0.000278126	0.945757	1	0.975	1
AMOTL1	0.000278662	0.523841	0.76	0.485	1
TPBG	0.000278899	0.266247	0.44	0.17	1
RAP2C	0.000279594	0.518368	0.68	0.435	1
AUP1	0.00028131	0.449237	0.76	0.527	1
TMED3	0.000283546	0.630894	0.72	0.448	1
MDK	0.000285518	0.431366	1	0.997	1
CLU	0.000286979	0.325383	0.6	0.284	1
CTDSPL	0.000289085	0.398275	0.8	0.529	1
ZDHHC8P1	0.000290438	0.432222	0.44	0.178	1
DHX15	0.000292487	0.502696	0.92	0.744	1
SKI	0.000294719	0.480916	0.84	0.561	1
SNRPG	0.000295884	0.4312	0.76	0.574	1
HNRNPAB	0.000302923	0.700537	1	0.762	1
EVA1B	0.000303316	0.293187	0.56	0.245	1
SPECC1	0.000303793	0.39297	0.56	0.26	1
RAB31	0.000304934	0.657638	0.8	0.6	1
SLC1A3	0.000312708	0.487971	0.68	0.411	1
HAUS5	0.000313619	0.263592	0.4	0.149	1
SERINC5	0.000316416	0.639669	0.8	0.607	1
SNHG5	0.000331108	0.514289	0.84	0.643	1
STK24	0.000338677	0.523966	0.96	0.78	1
DBI	0.000347354	0.364535	0.84	0.594	1
INHA	0.000351747	0.286688	0.44	0.163	1
LSM2	0.000357649	0.426556	0.72	0.496	1
MIS18BP1	0.000373741	0.288482	0.52	0.212	1
C8orf58	0.000378003	0.390022	0.48	0.215	1
KCNQ5	0.000394237	0.387216	0.48	0.208	1
ESYT1	0.000396793	0.362989	0.56	0.264	1
FAM3C	0.000397973	0.416154	0.72	0.459	1
RANGAP1	0.000399071	0.475938	0.6	0.318	1
ALCAM	0.000400514	1.31135	0.56	0.309	1
TAF10	0.000400964	0.394854	0.96	0.744	1
ZNF395	0.000402363	0.661749	0.8	0.516	1
MTAP	0.00040346	0.370858	0.64	0.288	1
KIF20B	0.000432275	0.449285	0.44	0.191	1
LCMT1	0.000443232	0.481889	0.72	0.461	1
AP1G2	0.000444572	0.44642	0.64	0.371	1
MCTP2	0.000451642	0.267908	0.24	0.066	1
SPAG16	0.000465728	0.370483	0.72	0.417	1
FZD2	0.000479077	0.484553	0.8	0.594	1
TMEM214	0.000483299	0.563295	0.72	0.436	1
ARHGAP23	0.000492158	0.54295	0.64	0.384	1
GPBP1	0.000493148	0.417711	0.88	0.74	1
HMGB2	0.000495386	0.922203	0.52	0.289	1
ZNF100	0.000496617	0.386759	0.4	0.159	1
FLII	0.000498571	0.488421	0.68	0.494	1
RAN	0.000504833	0.646218	1	0.897	1
GYPC	0.000507635	0.521688	0.64	0.382	1
EHD1	0.000510869	0.362324	0.6	0.32	1
MRPL33	0.000514174	0.48673	0.88	0.642	1
AHCYL1	0.000515182	0.424236	0.88	0.819	1
CD46	0.000520433	0.479456	0.76	0.555	1
NCK2	0.000526042	0.343454	0.72	0.433	1
RIC8A	0.000527988	0.37987	0.84	0.545	1
HMGN1	0.000528797	0.4451	1	0.974	1
SNHG8	0.000533383	0.681834	0.76	0.57	1
SLC2A4RG	0.0005381	0.313578	0.72	0.404	1
MCM8	0.000543818	0.365646	0.56	0.262	1
PEF1	0.000545286	0.350526	0.76	0.408	1
CENPW	0.00055869	0.341546	0.32	0.111	1
TMEM258	0.0005735	0.39094	0.92	0.776	1
FNBP1L	0.000579274	0.405929	0.72	0.413	1
PPP6C	0.000614383	0.387537	0.84	0.601	1
CRTAP	0.000641502	0.452516	0.92	0.836	1
TCF7L2	0.000645482	0.560469	0.88	0.678	1
ZBTB7A	0.000657897	0.427625	0.72	0.463	1
RAB5C	0.000675483	0.38767	0.64	0.369	1
ACKR3	0.000676505	0.33005	0.24	0.067	1
INHBA	0.000692059	0.761914	0.32	0.115	1
TRIM6	0.000692505	0.285762	0.28	0.089	1
RRM2	0.00069577	0.742567	0.36	0.139	1
HOOK3	0.000701845	0.630781	0.84	0.638	1
ATAD5	0.000705204	0.458596	0.36	0.139	1
HDAC7	0.000719577	0.550817	0.8	0.559	1
CAST	0.000747656	0.520992	0.84	0.675	1
EBNA1BP2	0.0007539	0.46381	0.64	0.362	1
SLC38A10	0.000755555	0.415118	0.76	0.47	1
MAFG	0.000760299	0.286903	0.76	0.465	1
MYO19	0.000762964	0.378137	0.44	0.202	1
CDH10	0.000767076	0.29843	0.28	0.088	1
LSM5	0.000777982	0.418818	0.72	0.455	1
OBSL1	0.000779917	0.637743	0.92	0.869	1
NADSYN1	0.000780427	0.276519	0.4	0.159	1
UNC50	0.000804629	0.414838	0.6	0.356	1
ANKRD1	0.000806795	0.487341	0.52	0.234	1
GPX4	0.00081322	0.533088	0.92	0.912	1
TRMT112	0.000816139	0.498575	0.96	0.821	1
OLA1	0.000817799	0.479793	0.96	0.821	1
EFNA1	0.00081912	0.55134	0.76	0.477	1
SLC2A13	0.000821739	0.334914	0.4	0.157	1
TFE3	0.000828741	0.366161	0.72	0.411	1
HMGN2	0.000832951	0.629129	0.88	0.756	1
C19orf48	0.000847404	0.254384	0.52	0.227	1
CTTN	0.000869302	0.42146	0.76	0.548	1
ZYX	0.000880444	0.557435	0.96	0.849	1
GDI2	0.00088149	0.467661	0.96	0.827	1
TMEM56	0.00088567	0.338544	0.72	0.393	1
AJUBA	0.000889339	0.395888	0.56	0.293	1
NIPA1	0.000890369	0.311138	0.52	0.233	1
DNMT1	0.000891328	0.552785	0.84	0.534	1
GNAI3	0.000891395	0.411554	0.84	0.639	1
EZR	0.000894759	0.346604	0.96	0.902	1
DDR1	0.000899779	0.405165	0.92	0.625	1
FGFR1OP	0.000901306	0.297758	0.52	0.228	1
MAFF	0.000914242	0.291976	0.36	0.134	1
UNC5C	0.000922877	0.300428	0.56	0.242	1
PHLDA1	0.000923737	0.532545	0.64	0.359	1
SNAI1	0.000938714	0.258746	0.16	0.035	1
VKORC1L1	0.000940625	0.279501	0.64	0.336	1
FAAP100	0.000946538	0.279563	0.32	0.122	1
SNX24	0.000954488	0.310563	0.68	0.434	1
SNRPF	0.000959605	0.403985	0.72	0.439	1
TAF12	0.000962579	0.275177	0.6	0.335	1
ZDHHC20	0.000998577	0.401185	0.72	0.407	1
YES1	0.00100107	0.463457	0.76	0.464	1
TLN2	0.00102322	0.433293	0.8	0.545	1
PTMA	0.00102678	0.445673	1	0.98	1
SBNO2	0.00103505	0.485318	0.52	0.262	1
HSPA1B	0.00104022	0.335234	0.6	0.315	1
METRNL	0.00106112	0.424028	0.56	0.308	1
HSPA8	0.0010685	0.527205	1	0.984	1
UPP1	0.00107037	0.269576	0.32	0.118	1
MSANTD3	0.00108505	0.312027	0.56	0.291	1
TMPO	0.00110056	0.448906	0.8	0.539	1
LRRC75A-AS1	0.00110824	0.655285	0.72	0.657	1
H2AFZ	0.00111218	0.945818	0.88	0.814	1
KIF5B	0.00113472	0.46797	1	0.915	1
CMPK1	0.00114948	0.579586	0.68	0.539	1
RAB34	0.00118854	0.404216	0.72	0.503	1
HEBP2	0.00120467	0.540458	0.88	0.63	1
MED15	0.00120799	0.458321	0.68	0.416	1
ANXA4	0.00121218	0.417027	0.6	0.329	1
DCAF10	0.00124733	0.364823	0.84	0.616	1
HIST1H4C	0.00125843	1.15763	0.52	0.282	1
MTMR10	0.00126034	0.344467	0.48	0.222	1
SVEP1	0.00126899	0.282209	0.44	0.193	1
DTYMK	0.00127378	0.39706	0.6	0.305	1
SOX9	0.00128231	0.384776	0.32	0.113	1
MOSPD2	0.00128757	0.256872	0.32	0.116	1
NUAK1	0.00128787	0.333115	0.56	0.293	1
SAR1A	0.00130163	0.431947	0.84	0.65	1
PLEKHB2	0.00132756	0.298832	0.84	0.645	1
UBE2D3	0.00133076	0.469884	1	0.938	1
ELF4	0.00133655	0.299972	0.2	0.055	1
TMCO3	0.0013455	0.321127	0.6	0.335	1
CKMT2	0.00135956	0.36693	0.56	0.321	1
SNHG6	0.00136086	0.390332	0.88	0.857	1
RDX	0.00136274	0.418838	0.96	0.903	1
SLC35A3	0.00137114	0.357431	0.56	0.296	1
CXXC5	0.00137991	0.70771	0.76	0.605	1
PRKCSH	0.00138481	0.442785	0.84	0.637	1
SEPT10	0.00140361	0.376704	0.8	0.561	1
IFITM1	0.00141365	0.351858	0.68	0.421	1
CNN2	0.00141846	0.519215	1	0.87	1
EPSTI1	0.00143547	0.351418	0.52	0.252	1
ZNF738	0.00143849	0.391431	0.56	0.335	1
G6PD	0.0014585	0.278831	0.56	0.282	1
SPG20	0.0014917	0.38972	0.76	0.494	1
MED14	0.00149932	0.411984	0.6	0.314	1
RRBP1	0.0015003	0.357169	0.64	0.359	1
CDC42EP3	0.00150122	0.329054	0.96	0.789	1
SRP9	0.00152015	0.424602	0.96	0.957	1
COMMD7	0.00152251	0.35074	0.8	0.482	1
CCNC	0.00154585	0.295553	0.72	0.431	1
UBE2T	0.00159343	0.252494	0.28	0.096	1
ZNF354C	0.00159798	0.403295	0.28	0.094	1
SLC25A17	0.00160352	0.391606	0.52	0.276	1
YTHDF1	0.00160622	0.38869	0.76	0.548	1
RPS10	0.00163774	0.506525	0.92	0.749	1
DUSP14	0.00163944	0.349654	0.76	0.437	1
RNF19A	0.00164922	0.578871	0.8	0.58	1
FAM122B	0.00167029	0.314254	0.48	0.232	1
PPP1R18	0.00167697	0.26835	0.76	0.475	1
IKBKG	0.001681	0.366351	0.56	0.307	1
ILVBL	0.00169697	0.918074	0.6	0.356	1
PTN	0.00175792	2.33445	0.76	0.633	1
PSD	0.00179173	0.302565	0.36	0.148	1
CDC42EP5	0.00183029	0.288811	0.52	0.268	1
TAPBP	0.0018339	0.325655	0.72	0.427	1
MGAT1	0.00185816	0.337674	0.64	0.354	1
NUP205	0.00185897	0.340167	0.56	0.311	1
AXIN1	0.00186399	0.359562	0.48	0.23	1
CENPE	0.00186756	0.29951	0.28	0.094	1
IRAK1	0.00188083	0.386266	0.64	0.35	1
ERICH1	0.00188128	0.340073	0.48	0.25	1
EFNB2	0.00190161	0.423544	0.84	0.569	1
CHST14	0.00191338	0.321605	0.68	0.386	1
DNAJC1	0.00192947	0.374313	0.68	0.405	1
UFM1	0.0019445	0.36358	0.8	0.548	1
KLF10	0.00196642	0.251777	0.48	0.218	1
GALNT7	0.00196742	0.307119	0.56	0.283	1
MARK2	0.00197687	0.380213	0.72	0.446	1
MPG	0.00200209	0.311528	0.56	0.298	1
LAMP2	0.00201015	0.387663	0.84	0.67	1
MTR	0.00202328	0.38584	0.84	0.611	1
CPSF3L	0.00203521	0.257351	0.6	0.307	1
RER1	0.00203712	0.314158	0.6	0.325	1
MAD2L2	0.00211644	0.306991	0.6	0.33	1
TMEM43	0.00214098	0.320516	0.52	0.272	1
IFNGR2	0.00214809	0.280529	0.72	0.437	1
SNX2	0.0021678	0.339154	0.76	0.592	1
MLXIP	0.00218147	0.271482	0.76	0.433	1
NAV2	0.00219378	0.42929	0.8	0.572	1
OAT	0.00219463	0.271833	0.6	0.337	1
PLOD1	0.00222386	0.423037	0.8	0.631	1
CDC20	0.00222526	0.442628	0.16	0.039	1
RALY	0.00224586	0.364315	0.84	0.655	1
SEC61B	0.0022483	0.316175	0.92	0.725	1
BCKDHB	0.00225046	0.315678	0.56	0.312	1
PTK2	0.00227791	0.497716	0.76	0.589	1
DEXI	0.00228479	0.353507	0.68	0.456	1
MIR22HG	0.00231904	0.303894	0.48	0.219	1
SPIN4	0.00232243	0.494668	0.48	0.239	1
MAP3K9	0.00233522	0.328431	0.36	0.142	1
CTNNA1	0.00233928	0.324261	0.96	0.868	1
CHEK1	0.0023458	0.269988	0.28	0.102	1
ORC6	0.00236915	0.316389	0.52	0.26	1
EIF4E2	0.00238769	0.501893	0.76	0.507	1
NRAS	0.00239865	0.295967	0.84	0.564	1
APBB2	0.0024316	0.313502	0.48	0.239	1
RAB1B	0.00244025	0.436302	0.84	0.695	1
ARF5	0.0024461	0.503165	0.76	0.56	1
TOPBP1	0.00249839	0.384789	0.6	0.342	1
AHDC1	0.00252563	0.356946	0.88	0.605	1
EIF3H	0.00253301	0.425594	0.92	0.899	1
ZNF737	0.00253858	0.254414	0.52	0.286	1
SHISA5	0.00258398	0.330844	0.88	0.693	1
DCP2	0.00258521	0.440257	0.72	0.506	1
CSF1	0.00260896	0.352481	0.36	0.152	1
FAM49B	0.00261814	0.338728	0.84	0.561	1
ADRBK1	0.00262217	0.427029	0.68	0.408	1
POP7	0.00262278	0.28796	0.48	0.236	1
PACSIN3	0.00264861	0.35777	0.48	0.266	1
CARHSP1	0.00268062	0.44832	0.64	0.441	1
SAT1	0.00268314	0.49272	0.64	0.398	1
RRP7A	0.00268825	0.300975	0.64	0.391	1
GNB1	0.00270019	0.505472	0.96	0.878	1
BTG3	0.00271116	0.551837	0.76	0.575	1
SLC16A5	0.00272492	0.275104	0.4	0.183	1
TAB3	0.00275188	0.373418	0.6	0.357	1
HSP90B1	0.00275969	0.46079	0.92	0.95	1
RBM42	0.00280988	0.357474	0.76	0.495	1
MYO1C	0.00282904	0.46561	0.72	0.625	1
CERCAM	0.00283385	0.410539	0.68	0.413	1
BRD1	0.00284545	0.280627	0.6	0.316	1
CARM1	0.00284801	0.38868	0.8	0.541	1
SAP30BP	0.00284934	0.304461	0.72	0.47	1
MED28	0.00287203	0.294043	0.72	0.477	1
CNPY2	0.00289049	0.316867	0.8	0.589	1
IMPDH1	0.00289925	0.298009	0.36	0.163	1
SYS1	0.00292092	0.263628	0.44	0.208	1
TMEM106C	0.00292777	0.431777	0.76	0.522	1
TALDO1	0.00294291	0.262063	0.76	0.484	1
SLC37A3	0.00295046	0.42465	0.72	0.481	1
SLC30A7	0.00297053	0.30441	0.64	0.401	1
GOLPH3	0.00297279	0.419593	0.84	0.598	1
ATG12	0.00299921	0.300033	0.76	0.52	1
LRRC59	0.00306032	0.262519	0.6	0.32	1
KRTCAP2	0.00306907	0.337063	0.96	0.851	1
REEP4	0.00310892	0.572469	0.36	0.159	1
TRAK1	0.00312875	0.474275	0.68	0.469	1
NMB	0.00314479	0.339811	0.36	0.153	1
TRIP10	0.00315749	0.574473	0.72	0.544	1
MGAT4A	0.00316945	0.277245	0.28	0.106	1
ITGAV	0.00322726	0.464076	0.96	0.785	1
NORAD	0.00324011	0.568407	0.72	0.63	1
CDK2AP1	0.00325949	0.406284	0.96	0.775	1
METTL5	0.00326487	0.426404	0.84	0.53	1
ANAPC11	0.00329759	0.392679	0.84	0.692	1
RPS18	0.00332351	0.514474	1	0.68	1
VDAC1	0.00333171	0.303678	1	0.957	1
PAPSS1	0.00336406	0.418615	0.68	0.475	1
RTCB	0.00341771	0.422951	0.72	0.471	1
KCTD1	0.00344551	0.296898	0.4	0.193	1
NOTCH2	0.0034521	0.380679	0.72	0.467	1
RFWD3	0.00349308	0.250388	0.44	0.201	1
SEMA7A	0.00352096	0.281444	0.32	0.13	1
DUSP1	0.00352973	0.370463	0.44	0.207	1
MOGS	0.00353059	0.289415	0.52	0.298	1
SLC39A10	0.00353115	0.471086	0.76	0.56	1
ANKLE2	0.00362309	0.382694	0.72	0.517	1
LMNB2	0.00364889	0.34026	0.4	0.205	1
ANO6	0.00365539	0.308381	0.64	0.406	1
ASAP1	0.00367156	0.594207	0.88	0.738	1
MYH10	0.00367282	0.32465	0.96	0.905	1
MFAP2	0.00367605	0.259497	0.84	0.615	1
DLG5	0.00380006	0.355791	0.64	0.439	1
GMNN	0.00381518	0.334307	0.56	0.311	1
EPB41L3	0.00383767	0.47746	0.88	0.802	1
LATS2	0.00389268	0.459086	0.72	0.511	1
HNRNPA2B1	0.00389724	0.319751	1	0.98	1
USP1	0.00394397	0.450215	0.6	0.359	1
PAK1	0.00395821	0.29665	0.64	0.366	1
ZNF44	0.00396488	0.25812	0.44	0.208	1
NDST1	0.00398527	0.407062	0.64	0.366	1
GOLGA2	0.00400453	0.369799	0.76	0.53	1
USP31	0.00400607	0.353024	0.28	0.102	1
SRSF2	0.00401248	0.482219	0.96	0.904	1
DIAPH1	0.00402273	0.333975	0.6	0.311	1
ATIC	0.00403272	0.285978	0.76	0.516	1
ZNF823	0.00406925	0.34507	0.24	0.086	1
SLC25A1	0.00407149	0.488502	0.76	0.642	1
MYADM	0.00407319	0.352919	0.92	0.798	1
DONSON	0.0040761	0.30434	0.48	0.254	1
BRIP1	0.00413119	0.261809	0.28	0.108	1
BCAP31	0.0041949	0.397129	0.88	0.643	1
SIVA1	0.00421112	0.276819	0.76	0.473	1
CCDC80	0.00422675	0.833816	0.84	0.638	1
SEC31A	0.00425677	0.263413	1	0.869	1
AP3M1	0.00426722	0.321923	0.88	0.62	1
CAPN1	0.00432183	0.407049	0.68	0.476	1
MGAT4B	0.00436341	0.386194	0.8	0.577	1
FNDC3B	0.00438423	0.543434	0.88	0.685	1
ZNF542P	0.00439446	0.357701	0.48	0.247	1
BAMBI	0.00441746	0.424993	0.96	0.907	1
TSEN34	0.00442344	0.357003	0.84	0.682	1
PDXDC1	0.00452447	0.398461	0.76	0.506	1
SECISBP2	0.00459442	0.370696	0.6	0.357	1
PAWR	0.00461727	0.376811	0.52	0.291	1
THY1	0.00464117	0.285073	0.24	0.081	1
XPO6	0.00468969	0.405054	0.8	0.468	1
SEC24D	0.00469	0.459689	0.56	0.31	1
DDOST	0.00470426	0.320035	0.84	0.565	1
CALR	0.00470479	0.40167	0.92	0.861	1
DCP1A	0.00471287	0.263792	0.84	0.565	1
CTSL	0.00474201	0.471332	0.56	0.348	1
PCSK1N	0.00475071	0.276484	0.32	0.13	1
GPRC5B	0.0047654	0.376375	0.4	0.19	1
POMT1	0.00477155	0.26623	0.56	0.317	1
EIF2B1	0.00477591	0.327669	0.68	0.459	1
LEPROT	0.0047852	0.426225	0.96	0.802	1
CTPS1	0.0047966	0.325731	0.4	0.202	1
RAB3IP	0.00483047	0.334419	1	0.791	1
P4HA1	0.00484572	0.341547	0.68	0.43	1
CALU	0.00487162	0.35444	0.92	0.875	1
DAG1	0.00491121	0.32487	0.88	0.769	1
RAPGEF1	0.00498145	0.2735	0.76	0.513	1
RRM1	0.00500418	0.402696	0.56	0.334	1
PARVA	0.00502224	0.29553	0.76	0.553	1
PAICS	0.00504379	0.413528	0.76	0.639	1
RBM3	0.00511939	0.378739	0.8	0.655	1
HGSNAT	0.00515524	0.256169	0.76	0.477	1
ZCCHC9	0.00518581	0.472059	0.48	0.252	1
MYO1D	0.00523554	0.253274	0.6	0.325	1
FAR1	0.00524215	0.283002	0.84	0.55	1
EPN1	0.00525401	0.265791	0.8	0.657	1
REPIN1	0.00528043	0.334176	0.88	0.682	1
CTBP2	0.00530476	0.496162	0.88	0.71	1
MPDZ	0.00530586	0.384846	0.8	0.648	1
SLC25A37	0.00535776	0.509153	0.76	0.63	1
WIPF1	0.00537047	0.334793	0.48	0.273	1
SDAD1	0.00541017	0.261308	0.76	0.533	1
TRA2B	0.00541712	0.443378	0.88	0.777	1
TXN	0.00541741	0.616771	0.88	0.759	1
UXT	0.00541769	0.393535	0.68	0.498	1
HNRNPA1	0.00545224	0.262458	1	0.987	1
ELOVL1	0.00546092	0.329123	0.52	0.269	1
COMT	0.00549908	0.422452	0.64	0.46	1
LIG1	0.005509	0.296446	0.32	0.137	1
ANK3	0.00552158	0.417911	0.8	0.734	1
HACD3	0.00553863	0.395087	0.72	0.505	1
RAD1	0.00555324	0.298996	0.68	0.454	1
COMMD2	0.00557334	0.37123	0.72	0.496	1
MESDC2	0.00558258	0.288321	0.8	0.56	1
TSPAN14	0.00558618	0.404102	0.52	0.312	1
DAXX	0.00559192	0.28114	0.56	0.33	1
BCL11A	0.00559234	0.437848	0.68	0.438	1
RBM12	0.0056401	0.375444	0.8	0.622	1
RHOD	0.00571767	0.344213	0.68	0.398	1
GOLM1	0.0057697	0.497155	0.76	0.56	1
ADH5	0.00584446	0.314266	0.96	0.866	1
MBNL2	0.00588555	0.406728	0.68	0.557	1
ATP10D	0.00588933	0.273772	0.36	0.168	1
SART3	0.00589218	0.328133	0.72	0.484	1
CD81	0.00603269	0.32054	0.96	0.954	1
MYL12A	0.00606327	0.426407	0.92	0.848	1
EI24	0.00609134	0.525788	0.84	0.759	1
TMUB2	0.00615984	0.356542	0.52	0.286	1
ERGIC3	0.00619217	0.303546	1	0.87	1
ZBTB1	0.00621594	0.430556	0.6	0.441	1
GATAD2A	0.00624026	0.314949	0.6	0.398	1
TOR1AIP2	0.00635457	0.333578	0.76	0.667	1
SEC61G	0.00636321	0.303693	1	0.831	1
CCDC186	0.00638644	0.293065	0.56	0.317	1
IPO7	0.00639073	0.535783	0.92	0.841	1
ADAM10	0.00644084	0.374656	0.64	0.47	1
RPL24	0.00645047	0.270913	1	0.984	1
C21orf58	0.00647566	0.367648	0.28	0.111	1
HHLA3	0.00651868	0.274449	0.48	0.245	1
TMED9	0.00657256	0.703857	0.88	0.637	1
SPTLC2	0.00659503	0.299684	0.56	0.307	1
SMIM15	0.00669662	0.35971	0.64	0.408	1
BRD4	0.00673843	0.373533	0.88	0.751	1
ZNF22	0.00674198	0.4359	0.8	0.598	1
LSM6	0.00674959	0.36059	0.48	0.255	1
TMEM181	0.00684529	0.312296	0.76	0.508	1
WTAP	0.00692974	0.320955	0.8	0.655	1
UFD1L	0.00698109	0.329622	0.56	0.353	1
PRDX6	0.00700639	0.453106	1	0.954	1
ATF1	0.00703667	0.267723	0.56	0.331	1
TCEAL9	0.00705753	0.579899	0.72	0.537	1
FAF1	0.00706408	0.353569	0.64	0.437	1
CAPZB	0.00708336	0.352085	0.92	0.815	1
RNF149	0.00714108	0.283442	0.6	0.378	1
NFATC2	0.00714439	0.334967	0.52	0.284	1
UBA2	0.00716472	0.450727	0.8	0.717	1
ZC3H12A	0.00717705	0.272759	0.24	0.091	1
ADGRL2	0.00725686	0.37308	0.68	0.434	1
PSMG1	0.00728168	0.376132	0.6	0.364	1
PRR11	0.00737425	0.556194	0.44	0.246	1
BICD2	0.00750004	0.346084	0.68	0.484	1
SRPRB	0.00750928	0.279037	0.56	0.3	1
MCM4	0.00765041	0.446456	0.52	0.284	1
DDA1	0.00771894	0.29976	0.72	0.512	1
NUP50	0.00775788	0.49198	0.6	0.414	1
SIAH2	0.00778265	0.473534	0.56	0.364	1
C1orf74	0.00778673	0.276043	0.16	0.046	1
CCT6A	0.00781194	0.273583	0.92	0.86	1
YIF1A	0.00781357	0.298171	0.6	0.361	1
STMN1	0.00782561	0.587405	1	0.948	1
WIPI1	0.00790079	0.360491	0.64	0.39	1
MPV17	0.00798094	0.284579	0.8	0.595	1
CD151	0.00807076	0.305263	1	0.783	1
RNASET2	0.00819679	0.292122	0.56	0.336	1
EFNB1	0.008287	0.32946	0.52	0.307	1
SPTLC1	0.00829283	0.312003	0.68	0.475	1
TBX3	0.00839623	0.401124	0.64	0.393	1
RBMS1	0.00842537	0.351901	0.96	0.916	1
USP25	0.00843596	0.503034	0.64	0.423	1
CENPN	0.00845654	0.424411	0.4	0.236	1
KIF20A	0.00848521	0.463218	0.12	0.03	1
SECISBP2L	0.00851915	0.298607	0.72	0.551	1
MED10	0.00852303	0.331806	0.44	0.267	1
PGRMC2	0.00856017	0.442367	0.8	0.741	1
TMX1	0.00856485	0.373055	0.56	0.337	1
ETF1	0.00867179	0.386566	0.76	0.632	1
ABHD11	0.00888692	0.259598	0.48	0.274	1
RNPEP	0.00895154	0.278444	0.56	0.349	1
ARHGEF17	0.00899398	0.368826	0.64	0.398	1
GNPNAT1	0.00900206	0.305815	0.36	0.168	1
TNKS1BP1	0.0090079	0.36293	0.64	0.44	1
KNTC1	0.00906128	0.369971	0.32	0.156	1
GOLT1B	0.0091259	0.472902	0.6	0.393	1
BAZ1A	0.00917659	0.411632	0.68	0.43	1
CCDC142	0.0092785	0.293471	0.4	0.203	1
H2AFX	0.009329	0.390196	0.4	0.214	1
CCNL2	0.00943855	0.362654	0.88	0.773	1
DUT	0.00946275	0.425082	0.76	0.556	1
DHPS	0.00946674	0.268672	0.52	0.312	1
GATAD1	0.00947293	0.388977	0.84	0.676	1
SAMD10	0.00959055	0.266139	0.36	0.177	1
WDFY1	0.00963367	0.298353	0.52	0.319	1
KPNA6	0.00988182	0.279794	0.92	0.856	1
CD2AP	0.0100286	0.333104	0.68	0.494	1
GGNBP2	0.0101198	0.356391	0.8	0.661	1
SF3A2	0.0101415	0.493655	0.76	0.511	1
ITPRIPL2	0.0102934	0.251343	0.44	0.243	1
ARL2	0.0104283	0.278971	0.68	0.492	1
CNOT9	0.0104825	0.283614	0.44	0.22	1
PLD3	0.0105111	0.466654	0.96	0.901	1
ITGB5	0.0105419	0.293	0.8	0.613	1
RHOC	0.0106247	0.448246	0.88	0.782	1
ZNF626	0.0106948	0.410621	0.52	0.33	1
GLB1	0.0109165	0.587942	0.6	0.548	1
EIF2S3	0.0110107	0.384696	0.92	0.854	1
PIDD1	0.0111271	0.295974	0.2	0.073	1
ZNF83	0.0113319	0.42027	0.96	0.852	1
ZNF124	0.0113838	0.406507	0.48	0.302	1
YPEL5	0.0114078	0.406047	0.88	0.745	1
LARP1	0.0114802	0.347661	0.96	0.916	1
SNRPD1	0.0114908	0.35083	0.64	0.461	1
RAB3B	0.011563	0.259684	0.36	0.173	1
CNIH4	0.011619	0.352157	0.64	0.431	1
KCTD20	0.0116613	0.410721	0.68	0.501	1
ARPC1B	0.0117744	0.307002	0.48	0.275	1
HMGXB4	0.0118943	0.319709	0.64	0.392	1
FBRS	0.0119027	0.29535	0.72	0.473	1
ZMIZ2	0.0119436	0.339272	0.56	0.363	1
TMEM170A	0.0121274	0.270185	0.48	0.27	1
SNRPD2	0.0122716	0.288926	0.92	0.739	1
MTHFD1L	0.0123421	0.277871	0.56	0.333	1
CTBP1	0.0125008	0.294003	0.96	0.753	1
SLC52A2	0.0125508	0.287206	0.4	0.213	1
ROR1	0.0126366	0.352558	0.76	0.609	1
CNBP	0.0126625	0.298872	0.92	0.918	1
CHMP4B	0.012671	0.469673	0.8	0.607	1
RAB13	0.012758	0.35115	0.8	0.628	1
ZNF621	0.0127855	0.267162	0.72	0.54	1
TEAD1	0.0129121	0.395772	0.88	0.78	1
MOV10	0.0129269	0.296539	0.56	0.348	1
KPNA1	0.0129345	0.304872	0.76	0.542	1
TMEM256	0.0129709	0.346531	0.84	0.711	1
TMEM39A	0.0129759	0.327995	0.52	0.317	1
GIPC1	0.0130267	0.306048	0.8	0.605	1
IGSF3	0.0131095	0.346587	0.72	0.654	1
AZIN1	0.0133058	0.539277	0.76	0.747	1
SF3B6	0.0133316	0.252075	0.72	0.479	1
TRIM56	0.0134103	0.252393	0.48	0.277	1
CCNG1	0.0137267	0.375853	0.92	0.827	1
SLC35B2	0.0137347	0.378216	0.6	0.375	1
SAE1	0.0137588	0.259374	0.6	0.383	1
ALDH2	0.013792	0.646581	0.6	0.544	1
HSD17B11	0.0138397	0.278056	0.48	0.261	1
AKT1	0.0140416	0.471716	0.8	0.707	1
GNAQ	0.0140831	0.431951	0.68	0.518	1
SH3BGRL3	0.0141025	0.59046	0.72	0.607	1
MPP5	0.0141985	0.296604	0.64	0.452	1
TMED2	0.0143229	0.336725	0.84	0.67	1
ACSL3	0.0143959	0.276569	0.84	0.738	1
WWC2	0.0144061	0.286359	0.6	0.376	1
SEPT6	0.0145476	0.340877	0.56	0.337	1
MYLIP	0.0146338	0.464199	0.6	0.443	1
TBC1D10B	0.01479	0.345424	0.76	0.534	1
SMARCA1	0.0149387	0.440474	0.92	0.891	1
HNRNPL	0.0149487	0.32099	0.72	0.507	1
CETN3	0.0150012	0.291631	0.6	0.368	1
USP10	0.0150567	0.46985	0.84	0.701	1
PTPN12	0.0151098	0.325099	0.84	0.662	1
TRIOBP	0.0151275	0.430764	0.84	0.678	1
GCN1	0.0152091	0.277486	0.52	0.316	1
CCT5	0.0152607	0.513604	0.76	0.76	1
AP5B1	0.0152997	0.27929	0.28	0.129	1
THAP12	0.0153078	0.253134	0.52	0.308	1
PLXDC2	0.0153106	0.309115	0.48	0.264	1
SC5D	0.0153988	0.44285	0.64	0.451	1
QARS	0.0156133	0.322452	0.92	0.815	1
KIF14	0.0156663	0.294652	0.16	0.052	1
NDUFA7	0.0157185	0.258203	0.8	0.669	1
PXDN	0.0158186	0.373743	0.88	0.828	1
ZNHIT1	0.0161591	0.557351	0.8	0.68	1
PNRC2	0.016299	0.368974	0.84	0.721	1
ARHGAP32	0.0164888	0.352528	0.64	0.378	1
AP2B1	0.0166897	0.2614	0.88	0.64	1
ZNF213	0.016748	0.4094	0.48	0.257	1
CHMP4C	0.0167796	0.263127	0.36	0.186	1
MTMR14	0.0173217	0.267522	0.4	0.211	1
DYNLL1	0.0174133	0.391745	1	0.962	1
PSMB2	0.0175603	0.366731	0.84	0.704	1
NACC1	0.0176176	0.323827	0.6	0.38	1
PKP4	0.0180143	0.350094	0.72	0.506	1
VPS29	0.018059	0.35213	0.72	0.573	1
JTB	0.0180688	0.271122	0.92	0.783	1
CDK2AP2	0.0183225	0.330433	0.64	0.501	1
GADD45GIP1	0.0184793	0.343277	0.64	0.504	1
DCAF6	0.0186941	0.432071	0.8	0.636	1
RAC1	0.0187423	0.332998	0.96	0.961	1
FAM63B	0.0191552	0.438685	0.72	0.654	1
QPRT	0.0191844	0.512364	0.92	0.829	1
CSTB	0.0192394	0.267008	0.88	0.776	1
TECR	0.0197158	0.276678	0.76	0.597	1
MOB3A	0.0198129	0.25544	0.52	0.32	1
ODF2	0.0198579	0.268856	0.32	0.166	1
KIF22	0.0198993	0.278628	0.36	0.198	1
EXOSC9	0.020108	0.359075	0.48	0.282	1
SHROOM2	0.0203512	0.26269	0.36	0.199	1
CTNNB1	0.0205097	0.376759	0.84	0.767	1
VRK1	0.0205838	0.393511	0.28	0.134	1
CST3	0.0206296	0.302242	0.84	0.752	1
TAF1D	0.0209308	0.35311	0.56	0.356	1
PPP1CA	0.0209736	0.364766	0.76	0.58	1
BCL2L12	0.0209868	0.363196	0.44	0.265	1
UMPS	0.0210629	0.270659	0.4	0.213	1
PTPN2	0.0210835	0.313864	0.64	0.427	1
PLEC	0.0216331	0.313512	0.92	0.784	1
NUP98	0.0216966	0.280032	0.52	0.352	1
SEPT11	0.0217101	0.289656	0.8	0.664	1
EIF3L	0.0217985	0.270493	0.96	0.961	1
TRRAP	0.0222182	0.334673	0.6	0.384	1
PHRF1	0.0222823	0.370355	0.4	0.234	1
MAZ	0.0223627	0.46377	0.84	0.734	1
MRPL51	0.022415	0.403681	0.8	0.617	1
AP2A2	0.0224829	0.36071	0.76	0.63	1
XPC	0.0225148	0.257661	0.52	0.36	1
ARL16	0.0225268	0.300869	0.56	0.344	1
PPP2CB	0.0226531	0.328972	0.88	0.791	1
ARSJ	0.0227496	0.336082	0.2	0.077	1
BASP1	0.0231579	0.27223	0.96	0.75	1
SET	0.0233487	0.267726	0.96	0.977	1
IGF2BP1	0.0234658	0.281102	0.92	0.788	1
LLGL2	0.0236023	0.26365	0.32	0.16	1
TTC17	0.0237337	0.318082	0.8	0.672	1
LINC00493	0.0237889	0.270941	0.76	0.534	1
PWP1	0.0241101	0.252129	0.72	0.474	1
C17orf58	0.0242171	0.394131	0.36	0.198	1
TEX2	0.0243841	0.473551	0.64	0.482	1
HNRNPR	0.0244461	0.274451	0.92	0.813	1
TNFRSF10B	0.0246221	0.359538	0.52	0.38	1
RASA2	0.0248838	0.268971	0.4	0.222	1
TUB	0.025266	0.338431	0.32	0.173	1
SYNCRIP	0.0252828	0.421967	0.8	0.788	1
PGM3	0.0256008	0.298774	0.68	0.515	1
CHMP1B	0.0256467	0.258596	0.68	0.535	1
WDR1	0.0256502	0.307162	0.84	0.82	1
PPP4C	0.0258689	0.312155	0.6	0.439	1
AP3D1	0.0259128	0.378282	0.84	0.758	1
WDR45B	0.0260135	0.259115	0.76	0.57	1
PHACTR2	0.0260402	0.351616	0.76	0.602	1
USP11	0.0261194	0.359418	0.8	0.806	1
MCM7	0.0261911	0.275703	0.64	0.45	1
GANAB	0.0269456	0.450788	0.72	0.575	1
WASF1	0.0270969	0.392591	0.76	0.689	1
HP1BP3	0.0271448	0.301396	0.92	0.745	1
PRKD3	0.0272085	0.252785	0.56	0.367	1
IMPDH2	0.0272213	0.360447	0.72	0.637	1
TPD52L1	0.0278397	0.258874	0.48	0.291	1
SPIN1	0.0280736	0.309751	0.92	0.801	1
VHL	0.0281627	0.31067	0.68	0.507	1
DEK	0.0285051	0.484553	0.88	0.775	1
CFL1	0.0285563	0.281032	1	0.995	1
FGD5-AS1	0.0286198	0.306304	0.84	0.635	1
PDE4D	0.0286419	0.31826	0.44	0.28	1
ACADVL	0.0287891	0.412018	0.84	0.825	1
TRIL	0.0289997	0.312888	0.28	0.132	1
CDK6	0.0290066	0.439773	0.84	0.736	1
RBM17	0.0290067	0.297737	0.96	0.726	1
EP400	0.0291337	0.273644	0.64	0.507	1
UBE2S	0.0294872	0.278687	0.56	0.381	1
PCGF3	0.0299661	0.283361	0.72	0.504	1
EEF1G	0.0300152	0.261917	1	0.993	1
CDK16	0.0302201	0.260235	0.92	0.768	1
S100A13	0.030411	0.362734	0.56	0.372	1
RAB5A	0.0305543	0.306893	0.76	0.702	1
SCRN1	0.0307151	0.251054	0.88	0.757	1
PLXNB1	0.0309549	0.275822	0.48	0.32	1
LRRFIP1	0.0310403	0.250449	0.88	0.806	1
PELI1	0.0313057	0.30237	0.36	0.196	1
DAZAP2	0.0314061	0.255301	0.8	0.708	1
MAPK6	0.0314977	0.308048	0.68	0.558	1
ZNF207	0.0321795	0.274007	0.88	0.768	1
PUM3	0.0322497	0.253659	0.28	0.143	1
MED13L	0.0322743	0.365268	0.8	0.623	1
ALKBH7	0.032285	0.309505	0.68	0.524	1
CCNL1	0.0323925	0.25538	0.68	0.608	1
KDM4B	0.0327624	0.370073	0.76	0.656	1
RANBP1	0.0329089	0.428778	0.72	0.622	1
NYNRIN	0.0329374	0.276909	0.8	0.574	1
NR2F6	0.0333413	0.259088	0.64	0.536	1
INADL	0.033616	0.291625	0.24	0.115	1
CHAF1A	0.0336301	0.49023	0.24	0.118	1
LYPLA2	0.0338506	0.384583	0.6	0.411	1
PDAP1	0.0339176	0.252053	0.88	0.718	1
WDR61	0.0339441	0.250181	0.6	0.474	1
SS18	0.0342148	0.25358	0.8	0.684	1
GNA13	0.0342982	0.26613	0.64	0.452	1
MRPL19	0.0344836	0.273136	0.64	0.467	1
TUBA1B	0.0345883	1.2079	1	0.978	1
TLK1	0.034693	0.309861	0.64	0.511	1
AKTIP	0.0347962	0.274335	0.48	0.295	1
RALGPS2	0.0348204	0.279172	0.56	0.372	1
NUP58	0.0348851	0.299251	0.48	0.306	1
DDX21	0.035005	0.367626	0.8	0.68	1
ACTR3	0.0361323	0.312289	0.92	0.727	1
SHFM1	0.0362722	0.266123	0.8	0.584	1
DOCK9	0.036335	0.268945	0.64	0.45	1
TMED10	0.0371634	0.27876	0.96	0.849	1
EEF1D	0.0372814	0.309614	0.8	0.638	1
CUL7	0.0375494	0.254414	0.64	0.499	1
KLF13	0.0375689	0.251113	0.68	0.502	1
SPG7	0.0377393	0.318732	0.76	0.585	1
PCDH17	0.0382066	0.472837	0.44	0.274	1
LRPPRC	0.0385821	0.300565	0.84	0.814	1
GSDMB	0.0388129	0.274367	0.4	0.234	1
ACSF2	0.0388166	0.317109	0.64	0.486	1
HSPA14	0.0388565	0.279018	0.56	0.357	1
TMA7	0.0389322	0.26246	0.96	0.913	1
MRPS15	0.0392605	0.38693	0.72	0.553	1
DHX16	0.039463	0.262144	0.4	0.228	1
CCNI	0.0396949	0.454535	0.96	0.897	1
SMC2	0.0397561	0.299854	0.52	0.348	1
ALAD	0.0404256	0.251055	0.6	0.426	1
PNN	0.0405092	0.328912	0.88	0.832	1
NPPB	0.0409977	0.383879	0.16	0.061	1
RNPS1	0.0410439	0.26518	0.84	0.706	1
HBEGF	0.0411704	0.376079	0.32	0.175	1
MANBA	0.0411711	0.453919	0.68	0.555	1
RSL1D1	0.0417101	0.317633	0.84	0.719	1
ATP2B1	0.041802	0.318711	0.76	0.639	1
NUCKS1	0.0419016	0.311424	1	0.968	1
PHIP	0.043136	0.396176	0.88	0.813	1
CLDND1	0.0439107	0.303857	0.84	0.671	1
DNAJC8	0.04399	0.342621	0.84	0.758	1
TRIO	0.0451789	0.266759	0.6	0.401	1
PSMB4	0.0454578	0.271586	1	0.907	1
NUDC	0.0459325	0.320543	0.8	0.741	1
GID8	0.0460889	0.278754	0.68	0.544	1
DGUOK	0.0461798	0.2529	0.68	0.539	1
ANXA11	0.0468948	0.408307	0.6	0.498	1
EIF3B	0.0485845	0.264249	0.8	0.715	1
CDKN1A	0.0488428	0.434986	0.4	0.254	1
LRP10	0.0492309	0.265912	0.72	0.571	1
TBRG1	0.0497023	0.267198	0.56	0.427	1
SWAP70	0.0503272	0.28607	0.4	0.253	1
SRPRA	0.0527876	0.252693	0.6	0.459	1
PRPF40A	0.052992	0.37629	0.84	0.798	1
GPAA1	0.0530721	0.290072	0.68	0.577	1
FAM104B	0.0533692	0.251915	0.52	0.391	1
PRKRA	0.0542147	0.340796	0.76	0.599	1
ACP1	0.0543123	0.320481	0.84	0.754	1
DAZAP1	0.0545085	0.338021	0.68	0.539	1
RPS27L	0.0550079	0.402051	0.84	0.659	1
LSM7	0.055656	0.324862	0.64	0.458	1
ACTR2	0.0560706	0.278592	0.88	0.777	1
TCP1	0.0575829	0.372163	0.84	0.751	1
MOB1A	0.0588951	0.257571	0.6	0.453	1
YBX3	0.0592589	0.321766	0.56	0.389	1
HNRNPF	0.0593695	0.26807	0.8	0.666	1
ATP6V1E1	0.0604733	0.301577	0.8	0.705	1
IGF2BP3	0.0651533	0.386376	0.64	0.553	1
HGS	0.0652713	0.297542	0.68	0.512	1
ZNF451	0.0653787	0.301254	0.84	0.628	1
TFDP1	0.0658555	0.265461	0.56	0.458	1
ARL6IP1	0.066303	0.485789	0.64	0.554	1
IPO8	0.0664892	0.350079	0.48	0.345	1
OTUD5	0.0669316	0.306693	0.56	0.379	1
SMAD3	0.0670956	0.252788	0.68	0.496	1
ARCN1	0.0682581	0.298258	0.76	0.726	1
KDSR	0.0684944	0.267051	0.64	0.525	1
NFAT5	0.0695144	0.308229	0.88	0.766	1
SMC5	0.0701288	0.260633	0.64	0.507	1
CDK5RAP3	0.0716252	0.321546	0.76	0.558	1
ID2	0.073669	0.433551	0.84	0.858	1
COPB2	0.0739478	0.277742	0.8	0.634	1
NT5C	0.0760783	0.337804	0.6	0.469	1
HMGB1	0.0765721	0.476135	1	0.976	1
SMC4	0.0775439	0.763972	0.48	0.421	1
DUBR	0.0777287	0.328027	0.36	0.216	1
CREBZF	0.0783519	0.253858	0.68	0.534	1
PROSER1	0.078713	0.314371	0.52	0.406	1
GALE	0.0787892	0.290511	0.44	0.289	1
SCAPER	0.0792522	0.263723	0.56	0.346	1
CAPNS1	0.0802229	0.31081	0.96	0.95	1
NELFE	0.0805319	0.393956	0.56	0.42	1
FAM213B	0.0808054	0.276477	0.52	0.353	1
ZNF117	0.0828213	0.251689	0.52	0.37	1
ABCD3	0.083825	0.287175	0.64	0.53	1
CCNY	0.0838871	0.289724	0.68	0.628	1
DHTKD1	0.0856238	0.313363	0.6	0.439	1
MARCKSL1	0.0861375	0.283251	0.92	0.931	1
TENM3	0.0886275	0.27705	0.76	0.551	1
BBX	0.0890145	0.321469	0.84	0.775	1
MAP3K13	0.0890894	0.36309	0.68	0.548	1
RAP2B	0.089241	0.28183	0.4	0.269	1
C21orf59	0.0893607	0.268136	0.52	0.362	1
INF2	0.0901853	0.275917	0.52	0.363	1
TMEM219	0.0943938	0.329827	0.72	0.584	1
ARPC4	0.0953046	0.299288	0.72	0.648	1
CLTB	0.0956616	0.325877	0.68	0.63	1
APP	0.0961643	0.359164	0.96	0.893	1
ATMIN	0.0967944	0.323195	0.68	0.568	1
ARRDC3	0.0999584	0.301371	0.36	0.258	1
EIF3E	0.102165	0.2749	1	0.954	1
TXNDC12	0.102957	0.250078	0.76	0.647	1
ID3	0.103264	0.560338	0.76	0.789	1
ERO1A	0.106566	0.390389	0.44	0.309	1
MRPL38	0.10673	0.27146	0.48	0.364	1
PGLS	0.106859	0.255881	0.6	0.5	1
VAMP1	0.107375	0.30762	0.2	0.102	1
TMEM184B	0.107558	0.2849	0.56	0.47	1
TUBB4B	0.107686	0.600677	0.64	0.578	1
H2AFV	0.10811	0.265951	0.84	0.739	1
FBXL3	0.108765	0.303457	0.56	0.435	1
HNRNPM	0.110442	0.432648	0.92	0.812	1
PTMS	0.110483	0.32452	0.92	0.919	1
CPNE1	0.110953	0.337848	0.72	0.698	1
HNRNPDL	0.115128	0.258413	0.76	0.657	1
BANF1	0.123338	0.256479	0.84	0.83	1
TIMM17B	0.12341	0.391116	0.84	0.715	1
PTEN	0.125232	0.34323	0.84	0.68	1
PSMD7	0.129078	0.320994	0.84	0.823	1
NAPRT	0.129485	0.267854	0.24	0.138	1
CSE1L	0.131431	0.292629	0.72	0.65	1
CD24	0.131805	2.33587	0.24	0.165	1
RNF145	0.13231	0.292713	0.68	0.611	1
MZT1	0.133534	0.335834	0.44	0.334	1
CBX5	0.135394	0.285454	0.96	0.918	1
C3orf52	0.140342	0.276115	0.28	0.193	1
HNRNPA0	0.144863	0.254037	0.84	0.855	1
SNU13	0.148717	0.250671	0.72	0.589	1
BACH1	0.149002	0.282925	0.52	0.484	1
NUDT21	0.151182	0.33195	0.76	0.698	1
CLN3	0.153405	0.323294	0.32	0.215	1
MTCH1	0.154155	0.250569	0.96	0.83	1
SNX4	0.154343	0.283549	0.56	0.457	1
SEC63	0.155543	0.25221	0.8	0.693	1
DOK4	0.155798	0.257372	0.88	0.877	1
NPLOC4	0.156965	0.263402	0.72	0.539	1
C19orf43	0.158242	0.260262	0.8	0.743	1
TDG	0.159766	0.26837	0.64	0.532	1
SAMD4A	0.165798	0.290864	0.64	0.561	1
HSPB8	0.166404	0.334173	0.64	0.576	1
RRAS	0.167284	0.283985	0.52	0.452	1
LMAN1	0.168998	0.344049	0.68	0.626	1
TCF4	0.170492	0.283306	0.72	0.616	1
ITM2C	0.17107	0.569866	0.92	0.934	1
ATF4	0.175105	0.267369	0.96	0.902	1
SHC1	0.182558	0.28177	0.64	0.5	1
PGP	0.182561	0.367856	0.6	0.513	1
TRIAP1	0.18916	0.254799	0.52	0.418	1
SKIV2L2	0.190228	0.357888	0.64	0.489	1
ANKRD63	0.203361	0.350766	0.16	0.092	1
CTSD	0.20588	0.286247	0.68	0.634	1
FURIN	0.208973	0.307666	0.52	0.492	1
MTUS2	0.213471	0.552836	0.6	0.611	1
H1FX	0.220327	0.323508	0.84	0.838	1
LEMD2	0.222397	0.299406	0.6	0.461	1
B4GALT5	0.230368	0.34339	0.6	0.527	1
WHSC1	0.235993	0.27611	0.76	0.689	1
RAD21	0.240707	0.278334	0.88	0.869	1
S100A16	0.242185	0.314498	0.44	0.391	1
GLUL	0.247125	0.297853	0.72	0.734	1
AQP1	0.261677	0.514753	0.24	0.389	1
CCDC84	0.270832	0.311572	0.44	0.337	1
DLG1	0.274871	0.289042	0.6	0.557	1
BIRC2	0.282301	0.253301	0.76	0.62	1
MST4	0.293411	0.35731	0.2	0.148	1
N4BP2	0.293622	0.290144	0.52	0.54	1
RAB10	0.302408	0.29262	0.8	0.766	1
ADAMTS1	0.309224	0.364274	0.4	0.327	1
DDIT4	0.348379	0.274982	0.28	0.225	1
ZNF692	0.354028	0.27314	0.32	0.258	1
XBP1	0.357433	0.306299	0.6	0.561	1
PDE3A	0.372366	0.290486	0.48	0.411	1
POR	0.378269	0.289865	0.4	0.32	1
NASP	0.407686	0.277836	0.64	0.666	1
CHCHD2	0.424144	0.319846	0.6	0.598	1
SEMA5A	0.470732	0.251684	0.76	0.72	1
TMEM176A	0.572137	0.251324	0.32	0.276	1
PVRL2	0.590772	0.351672	0.2	0.178	1
SMARCC1	0.620801	0.301162	0.68	0.71	1
TGM2	0.6492	0.476722	0.52	0.485	1
ZNFX1-AS1	0.722429	0.53886	0.24	0.257	1
H19	0.875621	1.24032	0.36	0.366	1
ABHD12	0.996258	0.387272	0.44	0.422	1
