# Supplementary material for: Molecular and electrophysiological evaluation of human cardiomyocyte subtypes to facilitate generation of composite cardiac models
Source: J Tissue Eng. 2022 Oct 18;13:20417314221127908. doi: 10.1177/20417314221127908 (PMC9583221; doi:10.1177/20417314221127908)
Supplement: sj-xlsx-3-tej-10.1177_20417314221127908 – Supplemental material for Molecular and electrophysiological evaluation of human cardiomyocyte subtypes to facilitate generation of composite cardiac models [file sj-xlsx-3-tej-10.1177_20417314221127908.xlsx]

## Sheet: Figure 3  
Figure 3. Characterization of cardiomyocyte subtypes by single cell patch-clamp
Figure 3. c,d,e,f,g
hiPSC-SANCM
Cell #	1	2	3	4	5	6	7	8	9
MDP	-60.7269	-45.3034	-67.9429	-58.1259	-58.4483	-73.8577	-73.7167	-55.872	-71.8808
APA	77.2462	64.5103	52.0095	52.6111	53.0655	74.0346	73.3	58.976	77.0192
Vmax	3.45	4.58	7.05714	5.43	3.84	5.35	5.89	5.924	4.323
APD20	50.2467	53.6414	53.6414	40,38	4983226	3771034	3428214	3416538	7988077
APD50	66.9533	71.6172	71.6172	54.0033	72.6903	53.8345	46.7964	61.9731	105.788
APD90	85.8933	90.2931	90.2931	72.7067	101.587	80.4655	67.6071	149.123	134.919
Interval	283.74	367.069	339.245	324.533	451.91	242.465	343.993	593.585	400.842
hiPSC-ACM
Cell #	1	2	3	4	5	6	7	8	9
MDP	-77.1833	-80.9379	-70.5119	-77.5067	-82.5323	-82.5483	-73.4536	-73.4308	-78.5615
APA	89.04	95.7414	82.3286	83.8667	90.9258	78.1655	84.9286	63.1846	95.3885
Vmax	7.65	8.39	11.23	10.8667	10.7615	4.38966	7.81071	5.96539	5.31
APD20	72.7039	105.748	40.5405	41.5852	40.7138	31.2	26.69	51.36	80.5538
APD50	109.796	161.648	54.1238	56.537	55.5793	41.7308	36.2933	68.124	99.2231
APD90	145.277	234.397	90.2931	88.7407	88.1103	56.2039	60.0533	102.164	133.808
Interval	565.154	530.562	429.038	281.441	262.228	172.05	409.683	301.004	391.115
hiPSC-VCM
Cell #	1	2	3	4	5	6	7	8	9
MDP	-74.1143	-61.6933	-70.0222	-61.0895	-66.25	-59.1613	-86.8625	-77.48	-77.685
APA	99.7357	78.5933	78.2778	71.6	90.7	79.0065	113.075	99.62	93.25
Vmax	19.586	32.85	19.323	6.2343	15.8394	13.948	11.983	12.983	7.4983
APD20	186.414	98.4133	144.111	72.4947	103.775	80.4226	111.1	122.46	52.825
APD50	316.7	161.367	190.211	113,1	154.562	127.116	139.863	171.1	77.815
APD90	410.686	300.053	319.278	301.268	189.475	186.852	342.525	198.92	240.23
Interval	1348.4	1302.38	2160.11	1298.96	1795.06	485.113	1597.7	2371.96	997.33

## Sheet: Figure 4
Figure 4. Single Cell Response to Noradrenaline (NA), Carbachol (CCh) and Ivabradine (IVA)
Figure 4a. Single Cell Response to Noadrenaline (NA)
Noradrenaline
hiPSC-SANCM
Cell #	1	2	3	4	5	6
BL	507.85	490.706	526.069	701.95	311.1	518.9
CCh	452.729	460.125	473.289	605.125	256.545	492.04
hiPSC-ACM
Cell #	1	2	3	4	5	6
BL	419.5	231.246	337.75	401.956	331.259	233.322
CCh	362.73	185.969	291.631	379.1	312.633	223.95
hiPSC-VCM
Cell #	1	2	3	4	5	6
BL	1539.91	1791.12	1417.88	1533.33	1593.48	1383.12
CCh	1405.4	1195.56	1154.6	1653.31	1269.88	1323.49
Figure 4b. Single Cell Response to Carbachol (CCh)
Carbachol
hiPSC-SANCM
Cell #	1	2	3	4	5	6
BL	235.433	418.822	316.7	471.1	709.625	478.273
CCh	529.45	773.02	499.18	623.45	2078	808.333
hiPSC-ACM
Cell #	1	2	3	4	5	6
BL	494.283	487.521	310.415	508.759	451.544	299.99
CCh	546.358	864.51	783.5	806.735	555.064	655.8
hiPSC-VCM
Cell #	1	2	3	4	5	6
BL	923.067	996.925	698.414	1084.77	1550.6	1346.6
CCh	1187.13	985.25	678.8	1111.36	1089.33	1455.08
Figure 4c. Single Cell Response to Ivabradine (IVA)
Ivabradine
Cell #	1	2	3	4	5	6
hiPSC-SANCM
BL	777.257	364.738	438.058	335.502	297.927	322.177
CCh	893.229	549.9	906.254	709.925	557.614	364.724
hiPSC-ACM
Cell #	1	2	3	4	5	6	7	8	9
BL	369.471	261.131	332.823	489.326	339.738	475.85	711.89	563.332	707.639
CCh	394.277	310.91	390.405	915.66	437.719	753.7	826.244	665.064	831.627
hiPSC-VCM
Cell #	1	2	3	4	5	6
BL	945.929	1032	788.878	898.143	1080.68	800.756
CCh	959.629	1020.13	722.64	946.117	1023.03	1043.07

## Sheet: Figure 6
Figure 6. EHT Response to rate modulating drugs
Figure 6a. Beating Rates in EHT subtypes
Beating Rate
		hiPSC-SANCM						hiPSC-ACM						hiPSC-VCM
D7		108	132	114	120	114	102	130	108	132	108	72	72	30	42	42	54	42	54
D14		136	126	126	181	126	108	192	108	132	108	90	90	30	42	36	30	60	36
D21		138	150	132	156	144	138	162	162	142	126	118	108	24	36	24	24	30	36
D28		120	138	144	144	150	144	120	124	138	120	114	132	42	30	30	24	24	24
Figure 6b. EHT response to Ivabradine
Pharmacological Intervention
		hiPSC-SANCM						hiPSC-ACM						hiPSC-VCM
BL		96	102	126	120	90	114	108	126	108	132	102	102	42	42	36	42	42	48
10 nM NA		108	114	156	138	90	114	108	150	108	144	108	108	48	48	54	60	36	54
100 nM NA		114	114	168	150	96	126	114	162	114	150	120	114	48	48	66	72	48	54
1 μM NA		126	138	174	168	120	132	138	168	126	174	132	114	66	60	72	96	54	66
Figure 6c. EHT response to carbachol
		hiPSC-SANCM						hiPSC-ACM						hiPSC-VCM
BL		132	114	150	120	132	162	120	114	108	120	144	138	30	48	42	42	54	48
1 μM CCh		114	96	126	114	102	138	120	96	90	96	108	108	30	42	36	48	42	42
10 μM CCh		90	90	96	96	84	114	90	66	78	78	84	90	30	42	36	48	42	42
100 μM CCh		84	78	78	84	78	102	78	78	78	84	72	78	48	48	36	48	42	42
Figure 6d. EHT response to Noradrenaline
		hiPSC-SANCM						hiPSC-ACM						hiPSC-VCM
Bl		132	126	132	90	120	96	90	108	102	90	96	102	24	30	24	24	30	24
300 nM Iva		126	102	120	78	108	72	78	114	84	78	84	90	24	24	24	24	24	24
3 uM Iva		84	96	102	54	102	42	60	84	78	66	60	78	24	18	24	18	24	24
9 uM Iva		66	90	90	48	72	30	60	84	72	60	60	72	18	12	18	18	24	18
Figure 6e. EHT response to Carbachol followed by Noradrenaline
		hiPSC-SANCM						hiPSC-ACM						hiPSC-VCM
BL		144	162	138	138	132	150	126	102	114	108	138	114	42	36	36	30	36	36
CCh		102	120	114	102	102	126	84	78	96	78	60	66	36	36	36	30	30	30
NA		144	156	162	132	138	156	120	114	108	114	126	126	54	60	48	42	48	48
Figure 6d. EHT response to Carbachol followed by Isoproterenol
		hiPSC-SANCM						hiPSC-ACM						hiPSC-VCM
BL		120	138	126	108	124	136	120	114	108	120	126	126	30	48	42	42	54	48
CCh		84	78	72	84	78	84	78	78	78	84	72	90	48	48	36	48	30	36
ISO		120	132	120	126	120	126	126	114	108	138	132	126	84	60	78	66	72	66

## Sheet: Figure 7
Figure 7. Impulse Propagation in monolayers and EHTs
Figure 7a. Monolayers Spontaneous
Figure 7b. Monolayers Paced
Monolayers Spont
Day 7								D21
hiPSC_SANCM	1.4948	0.99333	1.137	1.0248				2.3955	2.0596	1.649	1.5647
hiPSC_ACM	1.742	1.5498	1.7327	1.4188				3.7214	2.6331	2.8569	3.0225
hiPSC_VCM	2.0371	3.8306	4.0168	2.4748				5.5427	1.742	4.129	3.1892
Monolayers Paced
Day 7								D21
hiPSC_SANCM	0.79615	1.0129	0.74083	0.85765	1.3341	1.2956		2.3551	1.112	1.1537	1.2863	2.6164	3.2638
HIPSC_ACM	2.513	1.3671	0.8913	1.704	1.2083	2.2315		2.6622	3.9588	2.8431	3.2913	3.6953	3.7521
hiPSC_VCM	2.5369	2.1761	2.1034	2.323	2.6916	2.6757		3.6798	5.1201	2.1708	2.4104	3.003	5.114
Figure 7c. Engineered Heart Tissue Spontaneous
Figure 7d. Engineered Heart Tissue Paced
EHT Spont								EHT Paced
hiPSC_SANCM
Day 7	5.4437	4.675	5.461	5.7569	7.7161	6.5854		3.6923	4.401	4.821	5.8394	4.998	6.0323
Day 14	3.833	6.5219	3.522	7.5683	5.5556	5.316		4.5189	3.3667	7.219	4.6771	6.3294	5.3368
Day 21	4.769	6.1083	6.401	4.4625	4.784	9.828		8.886	4.203	7.9201	6.768	4.033	8.2572
Day 28	8.448	4.454	4.978	9.3386	9.2914	7.4486		5.1372	2.0159	6.1699	9.331	8.322	7.313
hiPSC_ACM
Day 7	5.001	4.4174	3.892	6.547	5.1566	7.3212		3.531	4.041	2.1244	5.786	4.616	5.6031
Day 14	8.3939	5.801	11.74	8.5	10.5311	8.553		9.4254	9.1823	11.5573	6.1707	7.3885	8.384
Day 21	11.8473	8.858	15.9283	12.2295	10.8051	10.192		11.5216	13.6032	14.2584	11.1348	9.4737	9.4922
Day 28	12.556	15.519	10.1484	16.803	21.838	7.0545		20.2726	14.3012	11.5838	10.361	12.9	13.65
hiPSC-VCM
Day 7	6.186	3.043	7.674	6.9486	6.128	5.7704		3.332	3.786	6.933	4.0179	6.7129	5.8869
Day 14	9.044	11.094	11.6224	10.5215	11.7873	10.5843		6.6505	9.488	8.464	8.6915	10.9397	9.1013
Day 21	10.4508	16.4	12.178	13.659	15.7966	13.759		13.5509	15.2591	9.101	12.5787	17.9382	15.8818
Day 28	23.239	16.248	13.507	19.5317	24.5244	13.0445		21.7337	18.236	12.8916	24.2066	25.52	8.497

## Sheet: Figure 8
Figure 8. Fabrication of binary engineered heart tissues (BIN-EHTs)
Figure 8c. Conduction velocities in BIN-EHTs
Conduction Velocity
hiPSC-ACM	10.3842	9.6951	13.1529	14.2838	3.307	7.5676	11.023	5.4323
hiPSC-SANCM	6.9342	4.3124	9.2673	10.4351	3.5893	4.625	6.5869	4.0121
Figure 8d. Site of Pacing in BIN-EHTs at baseline
Site of Pacing Bin-EHT
hiPSC-ACM	1
hiPSC-SANCM	7
Figure 8e. Site of pacing in BIN-EHTs after ivabradine
Site of Pacing Bin-EHT
hiPSC-ACM	5
hiPSC-SANCM	3

## Sheet: Suppl. Figure 5
Supplementary Figure 6. Single Cell Reponse to Carbachol.
Suppl. Figure 5a,b,c,d
hiPSC-SANCM								hiPSC-SANCM
Baseline								Noradrenaline
Cell #	1	2	3	4	5	6		Cell #	1	2	3	4	5	6
MDP	-61.375	-62.14	-45.62	-55.8	-45.9938	-54.75		MDP	-63.955	-63.26	-49.0714	-55.125	-48.8722	-50.85
APA	84.558	69.1	77.33	87.3882	77.7188	86.3		APA	85.773	71.98	84.85	84	84.9611	63.55
Vmax	8.783	5.44	2.37	2.31176	2.19375	2.75		Vmax	8.4	5.456	4.97143	2.2	4.77222	2.1
APD20	66.3	57.76	67.91	74.7882	69.25	73.6		APD20	52.6	57.04	70.4357	70.7	68.8944	71.925
APD50	119.183	129.88	109.77	124.429	111.031	122.7		APD50	103.691	136.16	114.229	111.25	111.422	126.275
APD90	158.367	268.04	164.77	180.953	166.625	182.5		APD90	142.873	273.8	156.843	162.175	154.789	198.575
hiPSC-ACM								hiPSC-ACM
Baseline								Noradrenaline
Cell #	1	2	3	4	5	6		Cell #	1	2	3	4	5	6
MDP	-55.0167	-61.6474	-58.63	-60.0889	-67.6088	-54.83		MDP	-52.0167	-63.44	-58.3643	-65.455	-67.7714	-59.7833
APA	82.05	88.2947	78.815	87.7852	94.1853	69.48		APA	77.4583	89.47	75.1357	96.325	89.5357	72.2833
Vmax	2.35	1.18421	4.515	1.08148	6.34	7.33		Vmax	1.31667	1.74	3.35	2	5.304	8.68333
APD20	47.3889	66.3632	38.25	70.7	75.3824	27.26		APD20	49.5083	51.52	39.2	68.865	55.3786	25.9667
APD50	63.5389	86.0316	55.25	97.2815	103.7	40.56		APD50	64.2833	68.94	54.6929	94.665	74.0786	40.5667
APD90	78.7611	111.174	80.32	119.493	126.018	84.16		APD90	77.225	94.8	79.2429	129.715	93.3571	114.05
hiPSC-VCM								hiPSC-VCM
Baseline								Noradrenaline
Cell #	1	2	3	4	5	6		Cell #	1	2	3	4	5	6
MDP	-71.52	-69.04	-76.714	-74	-62.3333	-81.525		MDP	-71.543	-69.24	-74.525	-73.55	-83.8429	-82.5333
APA	105.82	98.74	117.114	112.083	108.594	107.594		APA	94.314	102.86	107.338	113.35	106.857	109.587
Vmax	12.8	43.217	20.686	5.382	10.394	11.309		Vmax	16.067	32.656	20.7	6.83	11.394	9.874
APD20	98.6	81.44	214.286	284.5	172.167	107.144		APD20	101.033	108.52	189	266.575	171.786	146.951
APD50	181.6	155.88	350.143	461.567	336.061	176.419		APD50	178.767	195.68	296.775	436.2	291	236.579
APD90	286.12	258.56	381	519.067	425.489	235.856		APD90	255.433	275.04	347.75	494.3	382.957	295.27

## Sheet: Suppl. Figure 6
Supplementary Figure 6. Single Cell Reponse to Carbachol.
Suppl. Figure 6a,b,c,d
hiPSC-SANCM								hiPSC-SANCM
Baseline								Carbachol
Cell #	1	2	3	4	5	6		Cell #	1	2	3	4	5	6
MDP	-68.41	-70.436	-50.35	-41.5111	-63.38	-55.5545		MDP	-69.529	-74.65	-51.175	-42.26	-62.075	-57.9444
APA	57.65	89.527	51.9833	62.5222	72.82	70.4		APA	33.329	94.74	60.1	65.66	71.65	69.2333
Vmax	2.45	7.3	1.83333	2.35556	0.24	0.318182		Vmax	2.943	29.9	1.375	2.04	0.275	0.288889
APD20	68.56	50.727	37.5833	35.8889	81.16	70.0182		APD20	83.229	47.58	34.525	34.1	82	77.8111
APD50	102.02	94.055	46.4667	49.1	120.68	91.9545		APD50	128.657	97.72	43.875	46.76	128.925	107.311
APD90	166.14	136.182	68.3833	69.2778	170.36	120.064		APD90	197.057	147.3	60.525	62.54	188.625	181.311
hiPSC-ACM								hiPSC-ACM
Baseline								Carbachol
Cell #	1	2	3	4	5	6		Cell #	1	2	3	4	5	6
MDP	-59.8125	-78.2462	-52.38	-72.6188	-72.3647	-56.2		MDP	-60.1	-76.3231	-56.1231	-74.55	-73.8833	-54.375
APA	84.6625	68.9923	65.48	66.7812	48.9059	54.9		APA	82.71	58.5	63.2923	68.8	52.3833	48.9375
Vmax	30.6438	10.5692	4.91	12.4	6.38235	11.9889		Vmax	24.18	10.8	3.56923	14.575	7.54167	10.125
APD20	48.3813	26.1538	32.4	23.7812	37.2882	18.9778		APD20	46.37	24.7	38.0538	23.45	33.1917	19.3
APD50	84.2562	38.1154	46.67	45.8563	56.3412	28.3		APD50	79.72	36.7538	51.8231	48.875	51.6417	28.925
APD90	144.988	56.9769	67.73	141.562	123.265	46.5778		APD90	140.28	58.5461	73.8385	157.85	117.6	48.825
hiPSC-VCM								hiPSC-VCM
Baseline								Carbachol
Cell #	1	2	3	4	5	6		Cell #	1	2	3	4	5	6
MDP	-70.283	-74.183	-73.129	-56.8333	-73.775	-70.0524		MDP	-71.483	-71.378	-72.7	-49.8667	-73.325	-72.0846
APA	97.283	117.783	114.3	83.5667	95.125	70.9143		APA	99.9	112.967	114.65	55.8	94.775	70.0692
Vmax	12.8	43.217	20.686	5.382	10.394	11.309		Vmax	16.067	32.656	20.7	6.83	11.394	9.874
APD20	43.933	157.867	287.686	96.2667	54.325	51.6048		APD20	49.367	164.267	293.033	137.4	54.95	80.5308
APD50	82.167	296.467	469.257	124.067	73.75	88.3619		APD50	88.233	276.889	471.767	172.5	75.175	119.385
APD90	142.533	337.167	528.086	390.6	91.325	135.271		APD90	153.933	309.489	529.7	241.4	92.975	164.992

## Sheet: Suppl. Figure 7 
Supplementary Figure 7. Single Cell Reponse to Ivabradine
Suppl. Figure 7a,b,c,d
hiPSC-SANCM											hiPSC-SANCM
Baseline											Ivabradine
Cell #	1	2	3	4	5	6					Cell #	1	2	3	4	5	6
MDP	-60.65	-55.5792	-48.0192	-43.7439	-58.1979	-54.8021					MDP	-60.586	-58.9167	-49.5846	-42.145	-55.2682	-52.1452
APA	64.075	74.7667	75.8615	64.0951	88.1646	73.0745					APA	60.029	77.6667	64.9923	46.255	79.1636	51.7381
Vmax	2.45	1.47083	5.42692	3.11951	4.825	4.23404					Vmax	1.8	1.96667	4.40769	1.13	3.54546	2.27857
APD20	76.55	80.05	44.3731	45.9	84.9333	32.183					APD20	82.914	66.4833	60.9077	86.63	83.5136	48.6024
APD50	126.025	114.35	70.8231	64.1805	116.594	51.8128					APD50	133.143	87.5	83.9692	128.155	135.191	65.4952
APD90	209.525	149.996	97.3962	94.1707	273.45	90.2617					APD90	236.086	109.683	169.169	161.58	169.327	104.121
hiPSC-ACM											hiPSC-ACM
Baseline											Ivabradine
Cell #	1	2	3	4	5	6	7	8	9		Cell #	1	2	3	4	5	6	7	8	9
MDP	-50.0643	-69.9889	-64.2136	-62.8095	-70.1846	-63.3526	-73.8077	-62.8095	-63.3526		MDP	-49.3154	-65.7733	-65.5868	-74.3	-68.8	-65.3455	-75.2455	-74.3	-65.3455
APA	78.3536	84.6667	92.4886	86.6619	79.1923	92.1421	81.8154	86.6619	92.1421		APA	76.1769	80.1667	95.5526	104.6	57.8905	92.3818	75.8364	104.6	92.3818
Vmax	6.59643	6.05556	7.94318	4.8	6.96154	7.10526	13.3944	4.8	7.10526		Vmax	5.45769	5.47667	9.06579	1.85556	4.23333	6.49091	11.7545	5.12	6.49091
APD20	70.1821	48.2583	55.0068	490.5	32.65	64.8947	28.2385	90.5	64.8947		APD20	74.0154	48.78	56.029	152.411	39.0571	65.1454	27.1727	152.411	65.1455
APD50	134.3	71.3028	82.2364	171.857	52.2385	113.4	202.1	171.857	113.4		APD50	142.235	74.6033	85.9921	230.811	57.3333	110.927	213.409	230.811	110.927
APD90	213.825	90.2111	101.514	229.476	82.2923	163.521	279.7	229.476	163.521		APD90	231.896	97.88	106.216	282.456	96.4333	162.5	300.055	282.456	162.5
hiPSC-VCM											hiPSC-VCM
Baseline											Ivabradine
Cell #	1	2	3	4	5	6					Cell #	1	2	3	4	5	6
MDP	-70.5857	-69.033	-65.522	-69.1	-60.9667	-64.5111					MDP	-72.6	-69.786	-66.317	-67.2857	-64.1143	-66.95
APA	105.471	105.567	89.467	104.843	103.322	97.2222					APA	105.483	104.6	90.317	101.429	103.914	102.33
Vmax	13.0286	6.732	12.1444	7.17143	17.6	7.22222					Vmax	14.9167	6.14	12.9	11.5857	18.8143	8.03
APD20	179.829	248.983	77.189	220.643	150.2	135.167					APD20	177.55	231.529	75.65	175.386	160.4	138.32
APD50	312.129	441.383	150.044	465.3	266.478	288.267					APD50	293.817	396.257	134.933	357.114	263.214	278.61
APD90	370.829	545.767	267.367	601.543	327.378	451.611					APD90	350.2	504.214	218.617	494.9	316.657	416.09

## Sheet: Suppl. Figure 8 
Supplementary Figure 8. EHT contraction response to drugs
Suppl. Figure 8a,b, c, d, e
Baseline
		hiPSC-SANCM						hiPSC-ACM						hiPSC-VCM
		195.7	245.7	91.6	100.5	201.7	264.4	57.7	107.1	263.6	210.6	127.5	358.5	186.4	169.6	210.6	144.3	206.1	284.4
		199.2	268	71.6	160.1	140.4	155	258.53	166.2	216.6	226.8	90.3	78.9	185.3	113.8	216.3	149.1	150.7	176.6
		91.9	208.3	206.1	226	212.5	208.3	240.9	220	240.9	252.7	141.4	146.3	279.4	291.4	284.5	294.7	250.7	202.5
		205.5	245.2	240.8	207.7	204.4	239.7	72.8	156.2	132.9	138.9	188.7	156.1	253.7	225.2	211.4	187.1	246.4	230.2
Pharmacological Intervention
		hiPSC-SANCM						hiPSC-ACM						hiPSC-VCM
BL		195.7	245.7	91.6	100.5	201.7	264.4	57.7	107.1	263.6	210.6	127.5	358.5	186.4	169.6	210.6	144.3	206.1	284.4
10 nM NA		226.5	265.4	103.5	98.1	201.2	235.9	96.4	146.7	212.3	212.7	110.8	321.2	185.9	204.4	208.2	150.4	200	227.3
100 nM NA		203.8	299	65.6	107.6	200.1	291.6	80	103	225.3	232.8	134.4	354.4	183.1	181.6	194.9	194.9	218.7	272.5
1 μM NA		207	186.7	71.4	108.2	202.1	277.3	93.9	130.4	225.9	233.4	129.8	364.4	121.8	182.1	189.2	166.3	215.5	314.4
		hiPSC-SANCM						hiPSC-ACM						hiPSC-VCM
BL		199.2	268	71.6	160.1	140.4	155	258.53	166.2	216.6	226.8	90.3	78.9	185.3	113.8	216.3	149.1	150.7	176.6
1 μM CCh		242.9	252.4	129.2	168.3	178.5	168.7	248	144.8	192.2	205.5	83.6	108.6	195.5	137.9	199.1	140.6	166.7	238.7
10 μM CCh		270.9	262.1	147.4	179.4	188.7	192.1	257.5	175.4	180.6	210.6	101.3	97.4	176.7	111.4	196.3	136.8	182.4	175.5
100 μM CCh		211	226.4	128.2	93.5	159.5	181.8	161.307	135.5	156.6	198.3	47.3	51.03	158.9	88.7	145.4	153.5	129.9	152
		hiPSC-SANCM						hiPSC-ACM						hiPSC-VCM
Bl		91.9	208.3	206.1	226	212.5	208.3	240.9	220	240.9	252.7	141.4	146.3	279.4	291.4	284.5	294.7	250.7	202.5
300 nM Iva		127.2	187.3	186.4	208	202.9	223.3	244.5	228.7	270.9	301.9	169.4	205.1	297.6	240.6	268.5	259.8	199.8	170.1
3 uM Iva		100	162	214.8	206	221.6	217.3	288.7	245.6	303.5	318.5	162	155.9	262.4	225.1	310.4	272.3	188.7	150.9
9 uM Iva		80.6	121.8	202.9	195.7	124.8	193.3	270.2	231.7	235.6	196.4	176.8	172.3	153.8	195.5	217.3	249.9	206.3	133.9
		hiPSC-SANCM						hiPSC-ACM						hiPSC-VCM
BL		205.5	245.2	240.8	207.7	204.4	239.7	72.8	156.2	132.9	138.9	188.7	156.1	253.7	225.2	211.4	187.1	246.4	230.2
CCh		91.4	338.1	313.6	228.3	239.2	288.6	87.3	116.11	91.2	148.6	173	86.6	252.2	277.3	301.1	185.5	289.7	279.2
NA		105.2	374.3	289.1	163.7	200.1	253	75.4	154.5	93.5	157	150.7	155	453.6	264.8	283.3	187.2	284.4	257.2
		hiPSC-SANCM						hiPSC-ACM						hiPSC-VCM
BL		133.9	140.21	268.02	282.8	205.7	233.9	258.5	176.4	386.1	177.9	226.8	280.9	216.3	141.9	219.3	213.1	232.9	236.4
CCh		128.4	159.5	226.4	418.8	280.4	272	161.3	135.5	134.8	156.6	198.3	335.2	145.4	153.5	221	229.1	155.7	222.16
ISO		157.5	171.2	197.3	408.4	258.5	289.1	198.1	232.9	247.5	188.6	235	378.2	224.1	170.7	242.6	265.4	272.6	282.7
