# Supplementary material for: Molecular and electrophysiological evaluation of human cardiomyocyte subtypes to facilitate generation of composite cardiac models
Source: J Tissue Eng. 2022 Oct 18;13:20417314221127908. doi: 10.1177/20417314221127908 (PMC9583221; doi:10.1177/20417314221127908)
Supplement: sj-xlsx-4-tej-10.1177_20417314221127908 – Supplemental material for Molecular and electrophysiological evaluation of human cardiomyocyte subtypes to facilitate generation of composite cardiac models [file sj-xlsx-4-tej-10.1177_20417314221127908.xlsx]

## Sheet: Figure 1 
Figure 1. Differentation and Characterization of Cardiomyocyte Subtypes
Figure 1c. Gene expression analysis by qRT-PCR
Kruskal Wallis, Mann-Whitney
	Group 1	Group 2	P value
TNNT2	SANCM	ACM	0.2222
	ACM	VCM	0.0079
	SANCM	VCM	0.0079
ACTN2	SANCM	ACM	0.1984
	ACM	VCM	0.0079
	SANCM	VCM	0.0159
NKX2.5	SANCM	ACM	0.2222
	ACM	VCM	0.0952
	SANCM	VCM	0.0079
SHOX2	SANCM	ACM	0.0079
	ACM	VCM	0.0079
	SANCM	VCM	0.0079
TBX18	SANCM	ACM	0.0079
	ACM	VCM	0.0079
	SANCM	VCM	0.0079
HCN4	SANCM	ACM	0.0566
	ACM	VCM	0.0079
	SANCM	VCM	0.0079
NPPA	SANCM	ACM	0.0159
	ACM	VCM	0.0079
	SANCM	VCM	0.0079
NR2F2	SANCM	ACM	>0.9999
	ACM	VCM	0.0079
	SANCM	VCM	0.0079
KCNJ3	SANCM	ACM	0.6905
	ACM	VCM	0.0079
	SANCM	VCM	0.0079
MYH7	SANCM	ACM	0.0566
	ACM	VCM	0.0079
	SANCM	VCM	0.0079
MYL2	SANCM	ACM	0.0079
	ACM	VCM	0.0079
	SANCM	VCM	0.0079
SCN5A	SANCM	ACM	0.0079
	ACM	VCM	0.1984
	SANCM	VCM	0.0079

## Sheet: Figure 3
Figure 3. Characterization of cardiomyocyte subtypes by single cell patch-clamp
Kruskal Wallis, Mann-Whitney
	Group 1	Group 2	P value
MDP	SANCM	ACM	0.0019
	ACM	VCM	0.939
	SANCM	VCM	0.077
APA	SANCM	ACM	0.0008
	ACM	VCM	0.6048
	SANCM	VCM	0.0005
Vmax	SANCM	ACM	0.004
	ACM	VCM	0.0078
	SANCM	VCM	0.0001
Interval	SANCM	ACM	0.7132
	ACM	VCM	<0.0001
	SANCM	VCM	0.0002
APD20	SANCM	ACM	0.7781
	ACM	VCM	0.0056
	SANCM	VCM	0.0005
APD50	SANCM	ACM	0.9817
	ACM	VCM	0.0028
	SANCM	VCM	<0.0001
APD90	SANCM	ACM	0.7958
	ACM	VCM	0.0003
	SANCM	VCM	<0.0001

## Sheet: Figure 4
Figure 4. Single Cell Response to Noradrenaline (NA), Carbachol (CCh) and Ivabradine (IVA)
Wilcoxon Test
	Group 1	Group 2	P value
NA	SANCM	SANCM+NA	0.0313
	ACM	ACM+NA	0.0313
	VCM	VCM+NA	0.0938
CCh	SANCM	SANCM+CCh	0.0313
	ACM	ACM+CCh	0.0313
	VCM	VCM+CCh	0.8438
IVA	SANCM	SANCM+IVA	0.0313
	ACM	ACM+IVA	0.0039
	VCM	VCM+IVA	>0.9999

## Sheet: Figure 5
Figure 5. Generation and characterization of subtype-specific engineered heart tissues (EHTs)
Kruskal Wallis, Mann Whiteny
All p values where * is indicated are equal to 0.0286.

## Sheet: Figure 6 Beating Rate
Figure 6. EHT Response to rate modulating drugs
Figure 6a. Beating rates in EHT subtypes
Dunn's Multiple Comparisons Test
Beating Rate	Group 1	Group 2	P value
SANCM	D7	D14	0.3526
	D7	D21	0.011
	D7	D28	0.0219
ACM	D7	D14	>0.9999
	D7	D21	0.011
	D7	D28	0.7907
VCM	D7	D14	<0.9999
	D7	D21	0.0417
	D7	D28	0.0566
Day 7 BPM	Group 1	Group 2	P value
	SANCM	ACM	0.513
	ACM	VCM	0.0022
	SANCM	VCM	0.0022
Day 14 BPM	SANCM	ACM	0.2684
	ACM	VCM	0.0022
	SANCM	VCM	0.0022
D21 BPM	SANCM	ACM	0.6602
	ACM	VCM	0.0022
	SANCM	VCM	0.0022
D28 BPM	SANCM	ACM	0.0043
	ACM	VCM	0.0022
	SANCM	VCM	0.0022

## Sheet: Figure 6 Drug Response
Figure 6. EHT Response to rate modulating drugs
Figure 6b- f. Beating rates in EHT subtypes
Wilcoxon Test
NA	SANCM BL	SANCM 10 nM NA	0.125
	SANCM BL	SANCM 100 nM NA	0.0313
	SANCM BL	SANCM 1 uM NA	0.0313
	ACM BL	ACM 10 nM NA	0.125
	ACM BL	ACM 100 nM NA	0.125
	ACM BL	ACM 1 uM NA	0.0313
	VCM BL	VCM 10 nM	0.1563
	VCM BL	VCM 100 nM NA	0.0313
	VCM BL	VCM 1 uM NA	0.0313
CCh	SANCM BL	SANCM 1 uM CCh	0.0313
	SANCM BL	SANCM 10 uM CCh	0.0313
	SANCM BL	SANCM 100 uM CCh	0.0313
	ACM BL	ACM 1 uM CCh	0.0625
	ACM BL	ACM 10 uM CCh	0.0313
	ACM BL	ACM 100 uM CCh	0.0313
	VCM BL	VCM 1 uM CCh	0.3125
	VCM BL	VCM 10 uM CCh	0.3125
	VCM BL	VCM 100 uM CCh	>0.9999
IVA	SANCM BL	SANCM 300 nM IVA	0.0313
	SANCM BL	SANCM 3 uM IVA	0.0313
	SANCM BL	SANCM 9 uM IVA	0.0313
	ACM BL	ACM 300 nM IVA	0.0625
	ACM BL	ACM 3 uM IVA	0.0313
	ACM BL	ACM 9 uM IVA	0.0313
	VCM BL	VCM 300 nM IVA	0.5
	VCM BL	VCM 3 uM IVA	0.25
	VCM BL	VCM 9 uM IVA	0.0313
CCh/NA	Group 1	Group 2	P value
	SANCM BL	SANCM CCh	0.0313
	SANCM CCh	SANCM NA	0.0313
	ACM BL	ACM CCh	0.0313
	ACM CCh	ACM NA	0.0313
	VCM BL	VCM CCH	0.25
	VCM CCH	VCM NA	0.0313
CCh/ISO	SANCM BL	SANCM CCh	0.0313
	SANCM CCh	SANCM ISO	0.0313
	ACM BL	ACM CCh	0.0313
	ACM CCh	ACM ISO	0.0313
	VCM BL	VCM CCH	0.6875
	VCM CCH	VCM ISO	0.0313

## Sheet: Figure 7
Figure 7. Impulse Propagation in monolayers and EHTs
Kruskal Wallis, Mann Whitney
Figure 7a. Conduction velocities in spontaneously active monolayers
ML Spont	Group 1	Group 2	P value
Day 7	SANCM	ACM	0.0571
	ACM	VCM	0.0286
	SANCM	VCM	0.0286
Day 21	SANCM	ACM	0.0286
	ACM	VCM	0.4857
	SANCM	VCM	0.1143
Figure 7b. Conduction velocities in monolayers paced at 1 Hz
ML Paced	Group 1	Group 2	P value
Day 7	SANCM	ACM	0.0411
	ACM	VCM	0.0411
	SANCM	VCM	0.0022
Day 21	SANCM	ACM	0.0087
	ACM	VCM	0.9372
	SANCM	VCM	0.0649
Figure 7c. Conduction velocities in spontaneously active EHTs					Figure 7d. Conduction velocities in EHTs paced at 1 Hz
EHT Spont	Group 1	Group 2	P value		EHT Paced	Group 1	Group 2	P value
Day 7	SANCM	ACM	0.3905		Day 7	SANCM	ACM	0.3095
	ACM	VCM	0.4848			ACM	VCM	0.4848
	SANCM	VCM	0.5887			SANCM	VCM	0.9372
Day 14	SANCM	ACM	0.0087		Day 14	SANCM	ACM	0.0087
	ACM	VCM	0.0931			ACM	VCM	0.8182
	SANCM	VCM	0.0022			SANCM	VCM	0.0043
Day 21	SANCM	ACM	0.0043		Day 21	SANCM	ACM	0.0022
	ACM	VCM	0.1797			ACM	VCM	0.2403
	SANCM	VCM	0.0022			SANCM	VCM	0.0022
Day 28	SANCM	ACM	0.026		Day 28	SANCM	ACM	0.0022
	ACM	VCM	0.1797			ACM	VCM	0.3095
	SANCM	VCM	0.0022			SANCM	VCM	0.0043
Dunn's Multiple Comparison Test
EHTs Spont	Group 1	Group 2	P value		EHTs Paced	Group 1	Group 2	P value
	SANCM D7	SANCM D14	>0.9999			SANCM D7	SANCM D14	>0.9999
	SANCM D7	SANCM D21	>0.9999			SANCM D7	SANCM D21	0.3526
	SANCM D7	SANCM D28	>0.9999			SANCM D7	SANCM D28	0.7907
	ACM D7	ACM D14	0.3526			ACM D7	ACM D14	0.5391
	ACM D7	ACM D21	0.011			ACM D7	ACM D21	0.0052
	ACM D7	ACM D28	0.0219			ACM D7	ACM D28	0.001
	VCM D7	VCM D14	0.5391			VCM D7	VCM D14	0.3526
	VCM D7	VCM D21	0.0052			VCM D7	VCM D21	0.011
	VCM D7	VCM D28	0.001			VCM D7	VCM D28	0.001

## Sheet: Figure 8 
Figure 8. Fabrication of binary engineered heart tissues (BIN-EHTs)
Figure 8c. Conduction velocities in BIN-EHTs
Kruskal Wallis, Mann Whitney
Conduction Velocity	Group 1	Group 2	P Value
	SANCM	ACM	0.0156

## Sheet: Suppl Fig. 6
Supplementary Figure 6. Single Cell Reponse to Carbachol.
Supplementary Figure 6d. Action potential durations in response to carbachol
Kruskal Wallis, Wilcoxon
VCM APD20	Group 1	Group 2	P Value
	VCM BL	VCM CCh	0.0313

## Sheet: Suppl Fig. 7
Supplementary Figure 7. Single Cell Reponse to Ivabradine
Kruskal Wallis, Wilcoxon
	Group 1	Group 2	P Value
Upstroke Velocity	ACM BL	ACM IVA	0.0391
VCM APD50	VCM BL	VCM IVA	0.0313
VCM APD90	VCM BL	VCM IVA	0.0313

[truncated: 1 more sheets: Suppl Fig 8.]
